# Supplementary material for: Poly[(μ4-benzene-1,3,5-tricarboxyl­ato)bis­(N,N-dimethyl­formamide)­cerium(III)]
Source: Acta Crystallogr Sect E Struct Rep Online. 2011 Jul 6;67(Pt 8):m1020. doi: 10.1107/S160053681102277X (PMC3212115; doi:10.1107/S160053681102277X)
Supplement: Supplementary file 1 [file e-67-m1020-sup1.cif]

##############################################################################
###                                                                        ###
###           Electronic papers (Acta Crystallographica Section C)         ###
###                                                                        ###
##############################################################################
#                                                                            #
# This paper is published electronically. It meets the data-validation       #
# criteria for publication in Acta Crystallographica Section C.              #
# The submission has been checked by a Section C Co-editor though the text   #
# in _publ_section_comments is the responsibility of the authors.            #
#                                                                            #
# Electronic papers are listed in the printed contents pages of an issue of  #
# Acta Crystallographica Section C within two months of acceptance and are   #
# available by email and via the online contents pages for that issue.       #
#                                                                            #
# Software is freely available for graphical display of the structure(s) in  #
# this CIF.  For information consult the CIF home page http://www.iucr.org/  #
# cif/home.html                                                              #
#                                                                            #
#            Copyright International Union of Crystallography                #
#                                                                            #
##############################################################################
data_I
_audit_creation_method     SHELXL-97
_chemical_name_systematic
;
Poly[(\m~4~-benzene-1,3,5-tricarboxylato)bis(<i>N</i>,<i>N</i>-
dimethylformamide)cerium(III)]
;
_chemical_name_common     Ce(BTC)(DMF)2
_chemical_formula_moiety     ?
_chemical_formula_sum     'C15 H17 Ce N2 O8'
_chemical_formula_iupac     '[Ce (C9 H3 O6) (C3 H7 N O)2]'
_chemical_formula_weight     493.43
_chemical_melting_point     ?
_symmetry_cell_setting     monoclinic
_symmetry_space_group_name_H-M     'P 21/n'
loop_
    _symmetry_equiv_pos_as_xyz
    'x, y, z'
    '-x+1/2, y+1/2, -z+1/2'
    '-x, -y, -z'
    'x-1/2, -y-1/2, z-1/2'
_cell_length_a     10.6994(11)
_cell_length_b     13.6773(14)
_cell_length_c     12.1961(13)
_cell_angle_alpha     90.00
_cell_angle_beta     101.574(2)
_cell_angle_gamma     90.00
_cell_volume     1748.5(3)
_cell_formula_units_Z     4
_cell_measurement_reflns_used     ?
_cell_measurement_theta_min     ?
_cell_measurement_theta_max     ?
_cell_measurement_temperature     298(2)
_exptl_crystal_description     rod
_exptl_crystal_colour     colorless
_exptl_crystal_size_max     0.8
_exptl_crystal_size_mid     0.6
_exptl_crystal_size_min     0.5
_exptl_crystal_density_diffrn     1.874
_exptl_crystal_density_meas     ?
_exptl_crystal_density_method     'not measured'
_exptl_crystal_F_000     972
_exptl_absorpt_coefficient_mu     2.650
_exptl_absorpt_correction_type     multi-scan
_exptl_absorpt_process_details     '(SADABS; Bruker, 2001)'
_exptl_absorpt_correction_T_min     0.2257
_exptl_absorpt_correction_T_max     0.3509
_exptl_special_details
;
;
_diffrn_ambient_temperature     298(2)
_diffrn_radiation_type     MoK\a
_diffrn_radiation_wavelength     0.71073
_diffrn_radiation_source     'fine-focus sealed tube'
_diffrn_radiation_monochromator     graphite
_diffrn_measurement_device_type     'Bruker SMART CCD area-detector'
_diffrn_measurement_method     '\f and \w'
_diffrn_detector_area_resol_mean     ?
_diffrn_reflns_number     9223
_diffrn_reflns_av_R_equivalents     0.0594
_diffrn_reflns_av_sigmaI/netI     0.0802
_diffrn_reflns_theta_min     2.26
_diffrn_reflns_theta_max     24.99
_diffrn_reflns_theta_full     24.99
_diffrn_measured_fraction_theta_max     1.000
_diffrn_measured_fraction_theta_full     1.000
_diffrn_reflns_limit_h_min     -9
_diffrn_reflns_limit_h_max     12
_diffrn_reflns_limit_k_min     -16
_diffrn_reflns_limit_k_max     16
_diffrn_reflns_limit_l_min     -13
_diffrn_reflns_limit_l_max     14
_diffrn_standards_number     ?
_diffrn_standards_interval_count     ?
_diffrn_standards_interval_time     ?
_diffrn_standards_decay_%     0
_refine_special_details
;
Refinement of <i>F</i>^2^ against ALL reflections. The weighted <i>R</i>-factor
<i>wR</i> and goodness of fit <i>S</i> are based on <i>F</i>^2^, conventional
<i>R</i>-factors <i>R</i> are based on <i>F</i>, with <i>F</i> set to zero for
negative <i>F</i>^2^. The threshold expression of <i>F</i>^2^ >
\s(<i>F</i>^2^) is used only for calculating <i>R</i>-factors(gt) <i>etc</i>.
and is not relevant to the choice of reflections for refinement.
<i>R</i>-factors based on <i>F</i>^2^ are statistically about twice as large
as those based on <i>F</i>, and <i>R</i>- factors based on ALL data will be
even larger.
;
_reflns_number_total     3087
_reflns_number_gt     2516
_reflns_threshold_expression     I>2\s(I)
_refine_ls_structure_factor_coef     Fsqd
_refine_ls_matrix_type     full
_refine_ls_R_factor_all     0.0648
_refine_ls_R_factor_gt     0.0464
_refine_ls_wR_factor_gt     0.0702
_refine_ls_wR_factor_ref     0.0762
_refine_ls_goodness_of_fit_ref     1.015
_refine_ls_restrained_S_all     1.015
_refine_ls_number_reflns     3087
_refine_ls_number_parameters     239
_refine_ls_number_restraints     0
_refine_ls_hydrogen_treatment     constr
_refine_ls_weighting_scheme     calc
_refine_ls_weighting_details
         'calc w=1/[\s^2^(Fo^2^)+(0.0173P)^2^+0.0000P] where P=(Fo^2^+2Fc^2^)/3'
_atom_sites_solution_hydrogens     geom
_atom_sites_solution_primary     direct
_atom_sites_solution_secondary     difmap
_refine_ls_shift/su_max     0.008
_refine_ls_shift/su_mean     0.001
_refine_diff_density_max     1.135
_refine_diff_density_min     -1.048
_refine_ls_extinction_method     none
_refine_ls_extinction_coef     ?
loop_
    _atom_type_symbol
    _atom_type_description
    _atom_type_scat_dispersion_real
    _atom_type_scat_dispersion_imag
    _atom_type_scat_source
    'C' 'C' 0.0033 0.0016
                         'International Tables Vol C Tables 4.2.6.8 and 6.1.1.4'
    'H' 'H' 0.0000 0.0000
                         'International Tables Vol C Tables 4.2.6.8 and 6.1.1.4'
    'N' 'N' 0.0061 0.0033
                         'International Tables Vol C Tables 4.2.6.8 and 6.1.1.4'
    'O' 'O' 0.0106 0.0060
                         'International Tables Vol C Tables 4.2.6.8 and 6.1.1.4'
    'Ce' 'Ce' -0.2486 2.6331
                         'International Tables Vol C Tables 4.2.6.8 and 6.1.1.4'
_computing_data_collection     'SMART (Bruker, 2001)'
_computing_cell_refinement     'SAINT (Bruker, 2001)'
_computing_data_reduction     'SAINT (Bruker, 2001)'
_computing_structure_solution     'SHELXS97 (Sheldrick, 2008)'
_computing_structure_refinement     'SHELXL97 (Sheldrick, 2008)'
_computing_molecular_graphics     'SHELXTL (Sheldrick, 2008)'
_computing_publication_material     'SHELXL97 (Sheldrick, 2008)'
loop_
    _atom_site_type_symbol
    _atom_site_label
    _atom_site_fract_x
    _atom_site_fract_y
    _atom_site_fract_z
    _atom_site_U_iso_or_equiv
    _atom_site_adp_type
    _atom_site_calc_flag
    _atom_site_refinement_flags
    _atom_site_occupancy
    _atom_site_symmetry_multiplicity
    _atom_site_disorder_assembly
    _atom_site_disorder_group
    Ce Ce1 0.62306(3) 1.03609(3) 0.39566(3) 0.01481(11) Uani d . 1 1 . .
    C C1 0.6993(6) 0.9240(4) 0.6584(5) 0.0170(15) Uani d . 1 1 . .
    C C2 0.8218(6) 0.8724(4) 0.7133(6) 0.0188(15) Uani d . 1 1 . .
    C C3 0.9313(6) 0.8882(4) 0.6695(5) 0.0189(15) Uani d . 1 1 . .
    H H3 0.9285 0.9309 0.6096 0.023 Uiso calc R 1 1 . .
    C C4 1.0448(6) 0.8403(4) 0.7153(5) 0.0174(15) Uani d . 1 1 . .
    C C5 1.0469(6) 0.7730(4) 0.7994(5) 0.0179(15) Uani d . 1 1 . .
    H H5 1.1210 0.7378 0.8264 0.021 Uiso calc R 1 1 . .
    C C6 0.9388(6) 0.7571(4) 0.8446(5) 0.0178(15) Uani d . 1 1 . .
    C C7 0.8280(6) 0.8097(4) 0.8014(5) 0.0206(15) Uani d . 1 1 . .
    H H7 0.7567 0.8018 0.8334 0.025 Uiso calc R 1 1 . .
    C C8 0.9393(6) 0.6846(5) 0.9368(6) 0.0184(15) Uani d . 1 1 . .
    C C9 0.8386(6) 1.1342(4) 0.3310(6) 0.0189(15) Uani d . 1 1 . .
    C C10 0.8855(7) 0.8868(5) 0.3589(7) 0.0347(19) Uani d . 1 1 . .
    H H10 0.9423 0.8752 0.4260 0.042 Uiso calc R 1 1 . .
    C C11 0.8492(8) 0.9013(7) 0.1589(7) 0.068(3) Uani d . 1 1 . .
    H H11A 0.7749 0.9368 0.1690 0.102 Uiso calc R 1 1 . .
    H H11B 0.8236 0.8408 0.1212 0.102 Uiso calc R 1 1 . .
    H H11C 0.8959 0.9396 0.1148 0.102 Uiso calc R 1 1 . .
    C C12 1.0614(7) 0.8523(6) 0.2683(8) 0.061(3) Uani d . 1 1 . .
    H H12A 1.1029 0.9018 0.2327 0.091 Uiso calc R 1 1 . .
    H H12B 1.0622 0.7915 0.2290 0.091 Uiso calc R 1 1 . .
    H H12C 1.1057 0.8444 0.3445 0.091 Uiso calc R 1 1 . .
    C C13 0.4387(8) 0.9287(5) 0.1597(7) 0.038(2) Uani d . 1 1 . .
    H H13 0.3729 0.9378 0.1982 0.046 Uiso calc R 1 1 . .
    C C14 0.2840(8) 0.8444(6) 0.0187(8) 0.068(3) Uani d . 1 1 . .
    H H14A 0.2850 0.7743 0.0206 0.102 Uiso calc R 1 1 . .
    H H14B 0.2575 0.8662 -0.0573 0.102 Uiso calc R 1 1 . .
    H H14C 0.2255 0.8684 0.0627 0.102 Uiso calc R 1 1 . .
    C C15 0.5082(8) 0.8594(6) 0.0012(7) 0.053(2) Uani d . 1 1 . .
    H H15A 0.5838 0.8965 0.0303 0.080 Uiso calc R 1 1 . .
    H H15B 0.4775 0.8761 -0.0759 0.080 Uiso calc R 1 1 . .
    H H15C 0.5278 0.7909 0.0072 0.080 Uiso calc R 1 1 . .
    N N1 0.9291(6) 0.8814(4) 0.2665(6) 0.0356(16) Uani d . 1 1 . .
    N N2 0.4117(6) 0.8815(4) 0.0643(5) 0.0374(16) Uani d . 1 1 . .
    O O1 0.7104(4) 0.9890(3) 0.5883(4) 0.0250(11) Uani d . 1 1 . .
    O O2 0.5978(4) 0.9001(3) 0.6867(4) 0.0263(11) Uani d . 1 1 . .
    O O3 0.8522(4) 1.1009(3) 0.4277(4) 0.0268(11) Uani d . 1 1 . .
    O O4 0.7289(4) 1.1428(3) 0.2671(4) 0.0289(12) Uani d . 1 1 . .
    O O5 0.5116(4) 0.8900(3) 0.4415(4) 0.0241(11) Uani d . 1 1 . .
    O O6 0.6335(4) 1.1973(3) 0.4976(4) 0.0270(12) Uani d . 1 1 . .
    O O7 0.7738(5) 0.9063(3) 0.3633(4) 0.0406(14) Uani d . 1 1 . .
    O O8 0.5433(4) 0.9618(4) 0.2023(4) 0.0342(12) Uani d . 1 1 . .
loop_
    _atom_site_aniso_label
    _atom_site_aniso_U_11
    _atom_site_aniso_U_22
    _atom_site_aniso_U_33
    _atom_site_aniso_U_12
    _atom_site_aniso_U_13
    _atom_site_aniso_U_23
    Ce1 0.01096(19) 0.01648(19) 0.0170(2) -0.00043(18) 0.00285(13) -0.00011(19)
    C1 0.012(4) 0.018(4) 0.019(4) 0.001(3) -0.001(3) -0.005(3)
    C2 0.012(4) 0.017(4) 0.026(4) 0.001(3) 0.000(3) -0.002(3)
    C3 0.020(4) 0.016(3) 0.021(4) -0.001(3) 0.004(3) 0.006(3)
    C4 0.020(4) 0.011(3) 0.021(4) -0.001(3) 0.005(3) 0.002(3)
    C5 0.010(4) 0.017(4) 0.025(4) 0.000(3) -0.001(3) 0.004(3)
    C6 0.016(4) 0.015(4) 0.022(4) 0.002(3) 0.003(3) 0.003(3)
    C7 0.016(4) 0.026(4) 0.021(4) 0.001(3) 0.005(3) 0.005(3)
    C8 0.013(4) 0.016(4) 0.026(4) -0.005(3) 0.003(3) -0.002(3)
    C9 0.015(4) 0.015(4) 0.029(4) -0.004(3) 0.009(3) 0.000(3)
    C10 0.032(5) 0.024(4) 0.047(6) 0.007(4) 0.004(4) -0.011(4)
    C11 0.068(7) 0.096(8) 0.037(6) 0.023(6) 0.006(5) -0.025(6)
    C12 0.032(5) 0.060(6) 0.097(8) 0.011(4) 0.029(5) -0.020(6)
    C13 0.044(5) 0.041(5) 0.029(5) 0.003(4) 0.004(4) 0.001(4)
    C14 0.069(7) 0.071(7) 0.053(7) -0.018(5) -0.014(5) -0.015(5)
    C15 0.075(7) 0.043(5) 0.039(6) -0.004(4) 0.006(5) -0.006(4)
    N1 0.029(4) 0.030(4) 0.049(5) 0.005(3) 0.011(3) -0.013(3)
    N2 0.043(4) 0.040(4) 0.024(4) -0.005(3) -0.004(3) -0.005(3)
    O1 0.023(3) 0.024(3) 0.025(3) 0.002(2) -0.002(2) 0.010(2)
    O2 0.012(3) 0.039(3) 0.029(3) 0.003(2) 0.005(2) 0.008(2)
    O3 0.021(3) 0.036(3) 0.026(3) -0.002(2) 0.008(2) 0.004(2)
    O4 0.012(3) 0.042(3) 0.032(3) 0.003(2) 0.003(2) 0.009(2)
    O5 0.019(3) 0.019(3) 0.035(3) -0.004(2) 0.007(2) -0.007(2)
    O6 0.030(3) 0.025(3) 0.030(3) -0.008(2) 0.016(2) -0.007(2)
    O7 0.028(3) 0.036(3) 0.060(4) 0.003(2) 0.015(3) -0.012(3)
    O8 0.031(3) 0.036(3) 0.031(3) 0.002(3) -0.002(2) -0.011(3)
_geom_special_details
;
All e.s.d.'s (except the e.s.d. in the dihedral angle between two l.s. planes)
are estimated using the full covariance matrix. The cell e.s.d.'s are taken
into account individually in the estimation of e.s.d.'s in distances, angles
and torsion angles; correlations between e.s.d.'s in cell parameters are only
used when they are defined by crystal symmetry. An approximate (isotropic)
treatment of cell e.s.d.'s is used for estimating e.s.d.'s involving l.s.
planes.
;
loop_
    _geom_bond_atom_site_label_1
    _geom_bond_atom_site_label_2
    _geom_bond_site_symmetry_2
    _geom_bond_distance
    _geom_bond_publ_flag
    Ce1 O1 . 2.434(4) ?
    Ce1 O5 . 2.448(4) ?
    Ce1 O7 . 2.483(5) ?
    Ce1 O6 . 2.522(4) ?
    Ce1 O2 3_676 2.531(4) ?
    Ce1 O8 . 2.553(5) ?
    Ce1 O3 . 2.562(4) ?
    Ce1 O4 . 2.565(4) ?
    Ce1 O5 3_676 2.862(4) ?
    Ce1 C9 . 2.910(6) ?
    Ce1 C8 2_656 3.049(6) ?
    Ce1 Ce1 3_676 4.1322(7) ?
    C1 O2 . 1.247(7) ?
    C1 O1 . 1.256(7) ?
    C1 C2 . 1.520(8) ?
    C2 C7 . 1.367(8) ?
    C2 C3 . 1.399(8) ?
    C3 C4 . 1.394(8) ?
    C3 H3 . 0.9300 ?
    C4 C5 . 1.374(8) ?
    C4 C9 3_776 1.511(8) ?
    C5 C6 . 1.394(8) ?
    C5 H5 . 0.9300 ?
    C6 C7 . 1.397(8) ?
    C6 C8 . 1.498(8) ?
    C7 H7 . 0.9300 ?
    C8 O6 2_646 1.236(7) ?
    C8 O5 4_676 1.276(7) ?
    C8 Ce1 2_646 3.049(6) ?
    C9 O3 . 1.245(8) ?
    C9 O4 . 1.278(7) ?
    C9 C4 3_776 1.511(8) ?
    C10 O7 . 1.236(7) ?
    C10 N1 . 1.306(9) ?
    C10 H10 . 0.9300 ?
    C11 N1 . 1.441(10) ?
    C11 H11A . 0.9600 ?
    C11 H11B . 0.9600 ?
    C11 H11C . 0.9600 ?
    C12 N1 . 1.466(8) ?
    C12 H12A . 0.9600 ?
    C12 H12B . 0.9600 ?
    C12 H12C . 0.9600 ?
    C13 O8 . 1.222(8) ?
    C13 N2 . 1.311(9) ?
    C13 H13 . 0.9300 ?
    C14 N2 . 1.459(9) ?
    C14 H14A . 0.9600 ?
    C14 H14B . 0.9600 ?
    C14 H14C . 0.9600 ?
    C15 N2 . 1.438(9) ?
    C15 H15A . 0.9600 ?
    C15 H15B . 0.9600 ?
    C15 H15C . 0.9600 ?
    O2 Ce1 3_676 2.531(4) ?
    O5 C8 4_575 1.276(7) ?
    O5 Ce1 3_676 2.862(4) ?
    O6 C8 2_656 1.236(7) ?
loop_
    _geom_angle_atom_site_label_1
    _geom_angle_atom_site_label_2
    _geom_angle_atom_site_label_3
    _geom_angle_site_symmetry_1
    _geom_angle_site_symmetry_3
    _geom_angle
    _geom_angle_publ_flag
    O1 Ce1 O5 . . 70.96(14) ?
    O1 Ce1 O7 . . 80.11(16) ?
    O5 Ce1 O7 . . 79.29(15) ?
    O1 Ce1 O6 . . 77.59(14) ?
    O5 Ce1 O6 . . 125.18(13) ?
    O7 Ce1 O6 . . 137.51(16) ?
    O1 Ce1 O2 . 3_676 128.43(14) ?
    O5 Ce1 O2 . 3_676 85.03(14) ?
    O7 Ce1 O2 . 3_676 140.18(16) ?
    O6 Ce1 O2 . 3_676 80.79(15) ?
    O1 Ce1 O8 . . 141.15(15) ?
    O5 Ce1 O8 . . 78.37(15) ?
    O7 Ce1 O8 . . 71.08(16) ?
    O6 Ce1 O8 . . 140.98(15) ?
    O2 Ce1 O8 3_676 . 70.00(14) ?
    O1 Ce1 O3 . . 76.95(14) ?
    O5 Ce1 O3 . . 137.95(14) ?
    O7 Ce1 O3 . . 68.89(15) ?
    O6 Ce1 O3 . . 71.07(14) ?
    O2 Ce1 O3 3_676 . 136.88(14) ?
    O8 Ce1 O3 . . 114.27(14) ?
    O1 Ce1 O4 . . 127.54(14) ?
    O5 Ce1 O4 . . 153.98(15) ?
    O7 Ce1 O4 . . 85.95(15) ?
    O6 Ce1 O4 . . 79.79(14) ?
    O2 Ce1 O4 3_676 . 93.02(14) ?
    O8 Ce1 O4 . . 76.61(15) ?
    O3 Ce1 O4 . . 50.97(14) ?
    O1 Ce1 O5 . 3_676 64.72(13) ?
    O5 Ce1 O5 . 3_676 78.09(14) ?
    O7 Ce1 O5 . 3_676 142.78(15) ?
    O6 Ce1 O5 . 3_676 47.78(12) ?
    O2 Ce1 O5 3_676 3_676 66.03(13) ?
    O8 Ce1 O5 . 3_676 131.33(13) ?
    O3 Ce1 O5 . 3_676 111.80(13) ?
    O4 Ce1 O5 . 3_676 124.65(13) ?
    O1 Ce1 C9 . . 102.23(17) ?
    O5 Ce1 C9 . . 152.48(15) ?
    O7 Ce1 C9 . . 73.23(16) ?
    O6 Ce1 C9 . . 76.78(15) ?
    O2 Ce1 C9 3_676 . 117.46(17) ?
    O8 Ce1 C9 . . 93.97(17) ?
    O3 Ce1 C9 . . 25.29(16) ?
    O4 Ce1 C9 . . 26.02(16) ?
    O5 Ce1 C9 3_676 . 124.18(15) ?
    O1 Ce1 C8 . 2_656 67.83(15) ?
    O5 Ce1 C8 . 2_656 102.05(15) ?
    O7 Ce1 C8 . 2_656 145.03(17) ?
    O6 Ce1 C8 . 2_656 23.26(14) ?
    O2 Ce1 C8 3_676 2_656 73.98(16) ?
    O8 Ce1 C8 . 2_656 143.82(16) ?
    O3 Ce1 C8 . 2_656 89.90(15) ?
    O4 Ce1 C8 . 2_656 102.32(16) ?
    O5 Ce1 C8 3_676 2_656 24.66(13) ?
    C9 Ce1 C8 . 2_656 99.56(17) ?
    O1 Ce1 Ce1 . 3_676 60.72(10) ?
    O5 Ce1 Ce1 . 3_676 42.67(9) ?
    O7 Ce1 Ce1 . 3_676 116.20(11) ?
    O6 Ce1 Ce1 . 3_676 82.87(9) ?
    O2 Ce1 Ce1 3_676 3_676 70.56(10) ?
    O8 Ce1 Ce1 . 3_676 109.76(11) ?
    O3 Ce1 Ce1 . 3_676 134.19(10) ?
    O4 Ce1 Ce1 . 3_676 157.85(10) ?
    O5 Ce1 Ce1 3_676 3_676 35.43(8) ?
    C9 Ce1 Ce1 . 3_676 156.13(14) ?
    C8 Ce1 Ce1 2_656 3_676 59.61(12) ?
    O2 C1 O1 . . 125.5(6) ?
    O2 C1 C2 . . 118.6(6) ?
    O1 C1 C2 . . 115.9(5) ?
    C7 C2 C3 . . 119.0(6) ?
    C7 C2 C1 . . 122.6(5) ?
    C3 C2 C1 . . 118.3(6) ?
    C4 C3 C2 . . 120.2(6) ?
    C4 C3 H3 . . 119.9 ?
    C2 C3 H3 . . 119.9 ?
    C5 C4 C3 . . 119.8(6) ?
    C5 C4 C9 . 3_776 122.9(6) ?
    C3 C4 C9 . 3_776 117.3(6) ?
    C4 C5 C6 . . 120.6(6) ?
    C4 C5 H5 . . 119.7 ?
    C6 C5 H5 . . 119.7 ?
    C5 C6 C7 . . 118.7(6) ?
    C5 C6 C8 . . 121.4(5) ?
    C7 C6 C8 . . 119.9(5) ?
    C2 C7 C6 . . 121.5(6) ?
    C2 C7 H7 . . 119.2 ?
    C6 C7 H7 . . 119.2 ?
    O6 C8 O5 2_646 4_676 122.6(6) ?
    O6 C8 C6 2_646 . 119.1(6) ?
    O5 C8 C6 4_676 . 118.3(5) ?
    O6 C8 Ce1 2_646 2_646 53.7(3) ?
    O5 C8 Ce1 4_676 2_646 69.4(3) ?
    C6 C8 Ce1 . 2_646 167.4(4) ?
    O3 C9 O4 . . 122.0(6) ?
    O3 C9 C4 . 3_776 119.4(6) ?
    O4 C9 C4 . 3_776 118.5(6) ?
    O3 C9 Ce1 . . 61.5(3) ?
    O4 C9 Ce1 . . 61.7(3) ?
    C4 C9 Ce1 3_776 . 165.2(4) ?
    O7 C10 N1 . . 124.5(8) ?
    O7 C10 H10 . . 117.8 ?
    N1 C10 H10 . . 117.8 ?
    N1 C11 H11A . . 109.5 ?
    N1 C11 H11B . . 109.5 ?
    H11A C11 H11B . . 109.5 ?
    N1 C11 H11C . . 109.5 ?
    H11A C11 H11C . . 109.5 ?
    H11B C11 H11C . . 109.5 ?
    N1 C12 H12A . . 109.5 ?
    N1 C12 H12B . . 109.5 ?
    H12A C12 H12B . . 109.5 ?
    N1 C12 H12C . . 109.5 ?
    H12A C12 H12C . . 109.5 ?
    H12B C12 H12C . . 109.5 ?
    O8 C13 N2 . . 125.4(7) ?
    O8 C13 H13 . . 117.3 ?
    N2 C13 H13 . . 117.3 ?
    N2 C14 H14A . . 109.5 ?
    N2 C14 H14B . . 109.5 ?
    H14A C14 H14B . . 109.5 ?
    N2 C14 H14C . . 109.5 ?
    H14A C14 H14C . . 109.5 ?
    H14B C14 H14C . . 109.5 ?
    N2 C15 H15A . . 109.5 ?
    N2 C15 H15B . . 109.5 ?
    H15A C15 H15B . . 109.5 ?
    N2 C15 H15C . . 109.5 ?
    H15A C15 H15C . . 109.5 ?
    H15B C15 H15C . . 109.5 ?
    C10 N1 C11 . . 121.7(7) ?
    C10 N1 C12 . . 120.9(7) ?
    C11 N1 C12 . . 117.3(6) ?
    C13 N2 C15 . . 121.6(7) ?
    C13 N2 C14 . . 122.2(7) ?
    C15 N2 C14 . . 116.2(7) ?
    C1 O1 Ce1 . . 140.8(4) ?
    C1 O2 Ce1 . 3_676 126.5(4) ?
    C9 O3 Ce1 . . 93.2(4) ?
    C9 O4 Ce1 . . 92.3(4) ?
    C8 O5 Ce1 4_575 . 164.1(4) ?
    C8 O5 Ce1 4_575 3_676 85.9(3) ?
    Ce1 O5 Ce1 . 3_676 101.90(14) ?
    C8 O6 Ce1 2_656 . 103.0(4) ?
    C10 O7 Ce1 . . 145.6(4) ?
    C13 O8 Ce1 . . 130.4(5) ?
data_global
_journal_date_recd_electronic     2011-06-03
_journal_date_accepted     2011-06-13
_journal_name_full     'Acta Crystallographica, Section E'
_journal_year     2011
_journal_volume     67
_journal_issue      8
_journal_page_first     em1020
_journal_page_last     em1020
_journal_paper_category     QM
_journal_coeditor_code     QM2010
_publ_contact_author_name     'Zhongyue Li'
_publ_contact_author_address
;
The Department of Physics--Chemistry
Henan Polytechnic University
Jiaozuo 454000
People's Republic of China
;
_publ_contact_author_email     lizhongyue@hpu.edu.cn
_publ_contact_author_fax     ?
_publ_contact_author_phone     '+86-391-3987818'
_publ_section_title
;\
Poly[(\m~4~-benzene-1,3,5-tricarboxylato)bis(<i>N</i>,<i>N</i>-\
dimethylformamide)cerium(III)]
;
loop_
    _publ_author_name
    _publ_author_footnote
    _publ_author_address
    'Li, Zhongyue' ?
;
The Department of Physics--Chemistry
Henan Polytechnic University
Jiaozuo 454000
People's Republic of China
;
    'Liu, Kun' .
;
The Department of Physics--Chemistry
Henan Polytechnic University
Jiaozuo 454000
People's Republic of China
;
_publ_section_abstract
;
The asymmetric unit of the title rare earth coordination polymer,
[Ce(C~9~H~3~O~6~)(C~3~H~7~NO)~2~]<i>~n~</i>, contains one eight-coordinated
Ce^3+^ ion, one benzene-1,3,5-tricarboxylate (BTC) ligand and two coordinated
<i>N</i>,<i>N</i>-dimethylformamide (DMF) molecules. There is no guest
molecule. The Ce^3+^ ion is coordinated by six O atoms from four carboxylate
groups of the BTC ligands and by two O atoms from two terminal DMF molecules.
;
_publ_section_comment
;
;
_publ_section_acknowledgements
;
We thank the Open Research Fund of the State Key Laboratory of Inorganic
Synthesis and Preparative Chemistry (grant No. 2011--08).
;
_publ_section_references
;
Bruker (2001). <i>SMART</i>, <i>SAINT</i> and <i>SADABS</i>. Bruker AXS Inc.,
Madison,, Wisconsin, USA.
Chen, B. L., Liang, C. D., Yang, J., Contreras, D. S., Clancy, Y. L.,
Lobkovsky, E. B., Yaghi, O. M. & Dai, S. (2006). <i>Angew. Chem. Int. Ed.</i>
<b>45</b>, 1390--1393.
Long, D. L., Blake, A. J., Champness, N. R., Wilson, C. & Schroder, M. (2001).
<i>Angew. Chem. Int. Ed.</i> <b>40</b>, 2443--2447.
Serre, C., Mellot-Draznieks, C., Surbl\'e, S., Audebrand, N., Filinchuk, Y. &
F\'erey, G. (2007). <i>Science</i>, <b>315</b>, 1828--1831.
Sheldrick, G. M. (2008). <i>Acta Cryst.</i> A<b>64</b>, 112--122.
Thirumurugan, A. & Natarajan, S. (2004). <i>Dalton Trans.</i> pp. 2923--2928.
Zhang, J., Liu, R., Feng, P. Y. & Bu, X. H. (2007). <i>Angew. Chem. Int.
Ed.</i> <b>46</b>, 8388--8391.
;
_publ_section_related_literature
;
Metal-organic framework (MOF) design and construction is currently a
flourishing field of research owing to the intriguing molecular topologies and
the potentially exploitable adsorption, catalytic, fluorescence, and magnetic
properties, see: Chen <i>et al.</i> (2006); Serre <i>et al.</i> (2007); Zhang
<i>et al.</i> (2007). As functional metal centers, rare earth metals are
attracting increasing attention from synthesis chemists for their coordination
properties and special chemical characteristics arising from 4f electrons and
their propensity to form isostructural complexes, see: Thirumurugan <i>et
al.</i>( 2004); Long <i>et al.</i> (2001).
;
_publ_section_exptl_prep
;
All reagents were of analytical grade. A mixture of cerium nitrate (40 mg, 0.10
mmol) and <i>\m~3~</i>-benzene-<i>1,3,5</i>-tricarboxylate acid(H~3~BTC) (10
mg, 0.05 mmol) was dissolved in <i>N,N'</i>-dimethylformamide (DMF) (10 mL)
and isopropanol (2 mL) at room temperature, two drops of triethylamine was
added, then some nitric acid(2M) was added utill the solution is clear. This
mixture was placed in a 20 mL test tube. Then a small vial containing
triethylamine (0.1 mL) and DMF (1.5 mL) was put in the test tube. The test
tube was left undisturbed at room temprature for 15 days.
;
_publ_section_exptl_refinement
;
H atoms were positioned geometrically, with C---H = 0.93 \%A.
;
