# Supplementary material for: Poly[(μ4-benzene-1,3,5-tricarboxyl­ato)bis­(N,N-dimethyl­formamide)­cerium(III)]
Source: Acta Crystallogr Sect E Struct Rep Online. 2011 Jul 6;67(Pt 8):m1020. doi: 10.1107/S160053681102277X (PMC3212115; doi:10.1107/S160053681102277X)
Supplement: Supplementary file 2 [file e-67-m1020-Isup2.hkl]

# 
# h,k,l, Fc-squared, Fo-squared, sigma(Fo-squared) and status flag 
# 
data_I
_shelx_title ' p21n in P2(1)/n' 
_shelx_refln_list_code          4 
_shelx_F_calc_maximum      244.48 
_exptl_crystal_F_000       972.00 
_reflns_d_resolution_high  0.8412 
 
loop_ 
 _symmetry_equiv_pos_as_xyz 
 'x, y, z' 
 '-x+1/2, y+1/2, -z+1/2' 
 '-x, -y, -z' 
 'x-1/2, -y-1/2, z-1/2' 
 
_cell_length_a    10.6994 
_cell_length_b    13.6773 
_cell_length_c    12.1961 
_cell_angle_alpha  90.000 
_cell_angle_beta  101.574 
_cell_angle_gamma  90.000 
 
_shelx_F_squared_multiplier     1.000 
 
loop_ 
 _refln_index_h 
 _refln_index_k 
 _refln_index_l 
 _refln_F_squared_calc 
 _refln_F_squared_meas 
 _refln_F_squared_sigma 
 _refln_observed_status 
   2   0   0     3176.08     3255.04    109.65 o 
   4   0   0    30976.61    32191.14   1502.23 o 
   6   0   0     1662.58     1737.83    356.39 o 
   8   0   0     8407.65     7772.17    723.63 o 
  10   0   0       34.44      113.31    194.46 o 
  12   0   0     7872.93     7467.01    900.89 o 
   1   1   0    33225.60    36706.79    268.51 o 
   2   1   0    13529.77    14503.01    247.62 o 
   3   1   0     4800.00     4820.18    174.03 o 
   4   1   0      496.55      641.61     93.40 o 
   5   1   0     8223.74     8289.64    424.31 o 
   6   1   0      859.60     1003.43    123.73 o 
   7   1   0     4122.15     3955.53    360.78 o 
   8   1   0      969.82     1200.94    263.12 o 
   9   1   0    14649.10    13493.43    714.36 o 
  10   1   0      208.78      217.01    175.84 o 
  11   1   0     2737.30     2807.99    454.96 o 
  12   1   0      165.70      312.20    294.69 o 
   0   2   0    35829.23    37465.21   1390.60 o 
   1   2   0     3066.27     3163.12     82.28 o 
   2   2   0      745.99      869.14     66.43 o 
   3   2   0     3184.86     3126.55    101.87 o 
   4   2   0    20618.21    21089.21    420.03 o 
   5   2   0     2478.02     2757.21    180.95 o 
   6   2   0      143.12      157.02     80.09 o 
   7   2   0     2342.84     2089.11    294.70 o 
   8   2   0    13449.43    12875.88    648.88 o 
   9   2   0     2920.56     3133.78    678.94 o 
  10   2   0     1055.02      899.77    256.05 o 
  11   2   0      203.35      530.56    202.66 o 
  12   2   0     6035.42     6355.10    662.72 o 
   1   3   0    26138.53    27352.03    372.98 o 
   2   3   0    13545.78    13435.66    418.17 o 
   3   3   0    16366.31    16651.59    305.03 o 
   4   3   0      508.45      575.92     66.06 o 
   5   3   0     6282.54     6057.41    266.81 o 
   6   3   0     5911.48     6250.61    291.35 o 
   7   3   0     2518.58     2307.59    217.47 o 
   8   3   0      943.89     1106.14    255.06 o 
   9   3   0      860.46     1219.89    271.81 o 
  10   3   0     3873.28     3347.41    448.18 o 
  11   3   0     2015.71     1869.17    376.50 o 
  12   3   0        3.88      140.38    178.57 o 
   0   4   0     9364.71    10006.33    336.21 o 
   1   4   0      290.71      328.08     42.05 o 
   2   4   0       22.56       10.58     37.87 o 
   3   4   0     5674.58     5630.95    166.58 o 
   4   4   0     7401.46     7448.08    197.32 o 
   5   4   0    16316.35    17581.45    308.31 o 
   6   4   0        0.16       35.61     79.51 o 
   7   4   0     6219.85     5809.16    411.01 o 
   8   4   0     4085.75     3788.52    409.08 o 
   9   4   0     2554.55     2244.56    359.87 o 
  10   4   0        3.50      117.55    130.13 o 
  11   4   0     2255.34     2148.64    396.46 o 
  12   4   0     5241.11     5426.29    611.46 o 
   1   5   0     5293.80     5370.16    152.32 o 
   2   5   0    17398.86    17658.18    345.37 o 
   3   5   0    14154.76    14884.46    504.54 o 
   4   5   0      993.96     1233.49    106.85 o 
   5   5   0     2518.38     2628.12    141.71 o 
   6   5   0    19896.61    19073.30    472.89 o 
   7   5   0     1016.36     1013.72    155.48 o 
   8   5   0       59.07      172.59    127.27 o 
   9   5   0      642.14      621.74    210.93 o 
  10   5   0     6513.84     6073.34    515.41 o 
  11   5   0     2019.33     2106.87    318.29 o 
   0   6   0        6.97        0.00     76.83 o 
   1   6   0    11094.83    11205.61    257.88 o 
   2   6   0      667.25      745.88     75.64 o 
   3   6   0    24752.11    25630.13    650.19 o 
   4   6   0       24.03      118.91     54.73 o 
   5   6   0     7804.70     7659.06    324.54 o 
   6   6   0      116.65      126.70     79.84 o 
   7   6   0     9349.47     9086.98    361.35 o 
   8   6   0      326.89      416.35    117.94 o 
   9   6   0     3468.02     3230.19    342.52 o 
  10   6   0       32.28      183.94    101.92 o 
  11   6   0     4924.56     4614.00    442.96 o 
   1   7   0      447.91      610.05     80.06 o 
   2   7   0    21441.09    21266.15    497.16 o 
   3   7   0       72.52      106.44     51.88 o 
   4   7   0      499.60      528.97     85.85 o 
   5   7   0      929.16      882.55    112.46 o 
   6   7   0    23122.16    21919.56    881.45 o 
   7   7   0       82.14      135.51     86.75 o 
   8   7   0       35.72      207.85     88.41 o 
   9   7   0      422.76      493.79    147.01 o 
  10   7   0     8551.14     8069.44    631.13 o 
  11   7   0      114.14      413.95    133.70 o 
   0   8   0      764.98      850.44    190.78 o 
   1   8   0    16736.88    16700.84    432.84 o 
   2   8   0       69.88      127.52     54.41 o 
   3   8   0     7887.90     7668.19    278.63 o 
   4   8   0     1533.87     1666.64    166.07 o 
   5   8   0     3183.34     3480.77    218.45 o 
   6   8   0       41.03      164.27     94.47 o 
   7   8   0     8230.33     8018.60    474.14 o 
   8   8   0      632.29      619.87    154.27 o 
   9   8   0     2185.94     2072.12    366.67 o 
  10   8   0        2.94      445.38    170.07 o 
   1   9   0     3455.64     3573.06    243.83 o 
   2   9   0     9901.31     9181.16    349.60 o 
   3   9   0     2966.53     2945.74    292.29 o 
   4   9   0        2.61       65.57     88.05 o 
   5   9   0     1934.38     1948.50    233.52 o 
   6   9   0    10532.45    10524.55    587.67 o 
   7   9   0      332.63      516.07    138.64 o 
   8   9   0      740.66      868.35    183.88 o 
   9   9   0       92.30      469.76    212.60 o 
  10   9   0     4915.28     4730.41    547.77 o 
   0  10   0     1993.92     1772.44    288.41 o 
   1  10   0     3875.46     3871.00    262.18 o 
   2  10   0      180.26      224.01     98.40 o 
   3  10   0     1494.35     1806.39    241.49 o 
   4  10   0     2073.66     2002.30    252.98 o 
   5  10   0     5266.41     4687.39    477.79 o 
   6  10   0       70.41        3.36    118.76 o 
   7  10   0     4171.53     4480.07    631.07 o 
   8  10   0     1885.14     2397.32    387.74 o 
   9  10   0     1701.06     1725.49    476.81 o 
   1  11   0     2439.53     2375.49    238.03 o 
   2  11   0     7089.83     6887.27    342.35 o 
   3  11   0     3084.95     2965.61    308.10 o 
   4  11   0       61.27      116.33    100.18 o 
   5  11   0     2828.06     2675.83    407.35 o 
   6  11   0     3838.29     3961.24    482.99 o 
   7  11   0     2905.31     3038.89    764.02 o 
   8  11   0       25.45      179.66    127.99 o 
   9  11   0     3785.03     3634.59    753.17 o 
   0  12   0    11141.86     9674.35    593.08 o 
   1  12   0       49.46      175.49     92.68 o 
   2  12   0      218.45      269.97    124.66 o 
   3  12   0      755.73      892.88    197.80 o 
   4  12   0    10090.78     9500.38    492.70 o 
   5  12   0     2236.43     1941.73    372.30 o 
   6  12   0        4.63       72.15    136.57 o 
   7  12   0      808.79     1059.47    281.77 o 
   8  12   0     5668.07     5553.24    611.44 o 
   1  13   0     6443.90     6249.01    357.32 o 
   2  13   0      147.84      308.42    136.80 o 
   3  13   0     1071.60     1159.79    234.80 o 
   4  13   0       42.32       77.78    105.06 o 
   5  13   0     4942.84     4657.14    547.64 o 
   6  13   0      125.95      229.58    174.85 o 
   7  13   0     2929.37     3250.92    544.12 o 
   0  14   0    10302.43    10493.45   1343.11 o 
   1  14   0       45.27      209.23    102.22 o 
   2  14   0      582.83      366.42    148.24 o 
   3  14   0       28.87       77.39    111.90 o 
   4  14   0     8172.38     7398.03    688.29 o 
   5  14   0       47.72      103.47    162.36 o 
   6  14   0      134.03      280.92    192.10 o 
   1  15   0     2025.49     2365.53    289.10 o 
   2  15   0     2104.31     2285.99    329.94 o 
   3  15   0     2742.54     2902.05    373.21 o 
   4  15   0      146.79      142.63    170.64 o 
   0  16   0     2891.29     3503.94    500.02 o 
   1  16   0      412.55      577.84    145.55 o 
   2  16   0       18.01      158.68    131.15 o 
 -11   0   1     8755.56     8219.06    890.04 o 
  -9   0   1      203.61      413.61    256.54 o 
  -7   0   1    19727.45    18451.94    996.62 o 
  -5   0   1     1055.30     1087.54    138.93 o 
  -3   0   1    28741.75    28891.68    804.97 o 
  -1   0   1       15.90       35.89     21.89 o 
   1   0   1    41827.65    45754.95    598.35 o 
   3   0   1     2074.84     2235.79    140.22 o 
   5   0   1    17433.53    18461.40    477.18 o 
   7   0   1      100.98      124.91    158.56 o 
   9   0   1    27540.45    25752.92   1400.51 o 
  11   0   1        8.38      200.45    220.27 o 
 -12   1   1     5844.51     6203.86    652.24 o 
 -11   1   1       73.38      196.15    170.21 o 
 -10   1   1     2104.56     2319.90    383.56 o 
  -9   1   1     6669.75     6861.94    513.98 o 
  -8   1   1     8584.53     7891.47    506.48 o 
  -7   1   1       94.87      107.86    113.23 o 
  -6   1   1     6142.97     6329.04    255.18 o 
  -5   1   1     7508.08     8150.26    270.82 o 
  -4   1   1    26022.14    26501.06    389.61 o 
  -3   1   1      271.54      383.61     55.02 o 
  -2   1   1     6902.54     7313.23    133.09 o 
  -1   1   1       38.89       48.22     23.50 o 
   0   1   1    59771.84    60093.03    826.47 o 
   1   1   1     3438.44     3627.42    128.15 o 
   2   1   1      683.64      707.42     48.87 o 
   3   1   1     8416.02     8859.97    167.41 o 
   4   1   1    14556.46    15005.99    340.52 o 
   5   1   1      441.76      591.32    102.86 o 
   6   1   1     5228.49     5243.75    235.80 o 
   7   1   1       49.48       83.49    103.90 o 
   8   1   1    12039.68    11138.16    612.55 o 
   9   1   1      637.70      534.71    207.02 o 
  10   1   1     5202.22     5042.52    538.66 o 
  11   1   1       45.04      318.15    183.56 o 
  12   1   1     3656.93     3757.65    546.26 o 
 -12   2   1      404.63      639.05    228.86 o 
 -11   2   1     3852.79     3957.27    510.48 o 
 -10   2   1     2037.44     2232.59    381.04 o 
  -9   2   1     1297.81     1363.93    296.17 o 
  -8   2   1      205.66      219.08    140.51 o 
  -7   2   1    11265.37    10848.06    521.38 o 
  -6   2   1      862.70      760.50    126.67 o 
  -5   2   1       49.74       45.23     66.27 o 
  -4   2   1      811.82      876.86     73.35 o 
  -3   2   1    35116.50    36680.29    635.34 o 
  -2   2   1     1168.28     1289.84     76.42 o 
  -1   2   1      234.78      211.72     32.50 o 
   0   2   1     5032.79     5350.54    129.59 o 
   1   2   1    21011.71    22276.41    300.76 o 
   2   2   1     9509.54     9796.80    274.42 o 
   3   2   1       63.58       94.96     42.13 o 
   4   2   1     5302.46     5575.89    230.94 o 
   5   2   1    12208.01    11975.70    356.81 o 
   6   2   1     4453.62     4630.77    243.02 o 
   7   2   1       47.30       94.76    105.74 o 
   8   2   1     1277.26     1288.25    274.94 o 
   9   2   1    14788.12    14564.59    747.85 o 
  10   2   1     1088.41     1136.80    289.11 o 
  11   2   1        0.01      172.81    153.11 o 
  12   2   1      186.93      425.66    186.45 o 
 -12   3   1     3495.86     3600.84    519.93 o 
 -11   3   1        8.24      186.56    155.95 o 
 -10   3   1      673.28      998.56    264.50 o 
  -9   3   1    10116.51     9421.53    592.60 o 
  -8   3   1     3434.23     3507.14    393.46 o 
  -7   3   1     1522.31     1585.36    189.30 o 
  -6   3   1     4982.93     4969.42    262.81 o 
  -5   3   1    21376.24    22937.25    399.42 o 
  -4   3   1    15052.81    16552.15    484.84 o 
  -3   3   1     1373.97     1368.46     92.17 o 
  -2   3   1    20700.73    21313.65    375.45 o 
  -1   3   1    10803.03    10623.17    170.50 o 
   0   3   1    11985.89    12175.14    229.08 o 
   1   3   1     4048.94     4101.17    175.91 o 
   2   3   1     4314.22     4454.53    146.38 o 
   3   3   1    14138.90    14811.96    268.44 o 
   4   3   1      252.50      213.04     52.53 o 
   5   3   1     1269.88     1442.31    164.38 o 
   6   3   1     7526.88     7516.95    322.03 o 
   7   3   1     1771.72     1827.13    203.03 o 
   8   3   1     6055.79     6095.27    462.31 o 
   9   3   1        0.43       70.99    128.31 o 
  10   3   1     4957.01     5079.99    532.72 o 
  11   3   1     2985.38     2320.64    738.59 o 
  12   3   1     2115.29     2207.81    408.76 o 
 -12   4   1      714.41      994.56    215.78 o 
 -11   4   1     4655.93     4672.63    432.10 o 
 -10   4   1     7011.22     6418.15    524.23 o 
  -9   4   1      731.75      836.22    230.14 o 
  -8   4   1     1947.81     2023.93    320.49 o 
  -7   4   1     2798.64     2723.39    210.21 o 
  -6   4   1     7052.16     6976.64    296.01 o 
  -5   4   1      676.62      712.42     81.29 o 
  -4   4   1    11405.78    11345.45    246.85 o 
  -3   4   1    37074.26    38842.71    917.63 o 
  -2   4   1     4011.28     4039.76    133.31 o 
  -1   4   1    14512.14    15064.79    190.69 o 
   0   4   1      780.28      700.42     85.42 o 
   1   4   1    17117.28    17461.67    424.94 o 
   2   4   1     5725.65     5724.80    187.80 o 
   3   4   1       77.62       95.60     54.12 o 
   4   4   1     9547.37     9823.98    247.93 o 
   5   4   1     8902.07     9128.53    229.39 o 
   6   4   1     4346.35     4205.38    257.39 o 
   7   4   1       50.46        0.17     84.67 o 
   8   4   1     5146.18     4965.74    674.64 o 
   9   4   1     2163.63     2377.31    399.02 o 
  10   4   1     1189.99     1154.36    290.60 o 
  11   4   1       42.87      273.13    159.01 o 
 -12   5   1     1651.16     1684.26    291.07 o 
 -11   5   1     1591.49     1854.46    295.46 o 
 -10   5   1      463.46      680.20    173.51 o 
  -9   5   1     8679.20     8451.93    460.56 o 
  -8   5   1     1785.98     1811.91    250.95 o 
  -7   5   1      133.35      205.65     90.63 o 
  -6   5   1     1278.34     1250.48    159.11 o 
  -5   5   1    10855.75    10407.56    262.08 o 
  -4   5   1     4395.59     4371.23    169.01 o 
  -3   5   1       24.12        0.00     41.54 o 
  -2   5   1    11125.51    11346.57    219.67 o 
  -1   5   1    14599.08    15074.91    291.75 o 
   0   5   1     1468.93     1366.45     76.39 o 
   1   5   1     2456.94     2518.91     94.58 o 
   2   5   1     9880.42    10041.28    397.80 o 
   3   5   1    36353.82    37736.75    804.55 o 
   4   5   1     4475.21     4775.89    177.21 o 
   5   5   1      448.50      600.50     89.58 o 
   6   5   1     4866.96     4849.59    285.07 o 
   7   5   1    19042.94    18751.00    572.40 o 
   8   5   1      521.21      647.03    199.78 o 
   9   5   1        0.36      223.95    149.22 o 
  10   5   1      518.17      683.80    228.07 o 
  11   5   1     3893.37     4687.14    553.18 o 
 -11   6   1      816.06      922.61    212.48 o 
 -10   6   1     7913.63     8784.07    500.22 o 
  -9   6   1      132.38      151.21    108.97 o 
  -8   6   1     5466.82     4896.47    288.88 o 
  -7   6   1      456.61      639.50    133.09 o 
  -6   6   1    15110.79    14537.03    423.47 o 
  -5   6   1      808.02      925.26    108.53 o 
  -4   6   1     4870.72     4564.51    204.81 o 
  -3   6   1     6931.47     6957.81    218.99 o 
  -2   6   1    28260.59    28583.14    324.48 o 
  -1   6   1      140.10      162.26     49.97 o 
   0   6   1     7895.82     7738.08    257.71 o 
   1   6   1      816.91      848.25     65.18 o 
   2   6   1    21259.51    22714.36    647.02 o 
   3   6   1      180.80      192.08     60.24 o 
   4   6   1    11440.03    11790.06    287.92 o 
   5   6   1      395.42      477.56     83.40 o 
   6   6   1     9914.77     9334.56    385.74 o 
   7   6   1       73.08      116.60     77.70 o 
   8   6   1     3691.82     3334.99    327.42 o 
   9   6   1      124.51      227.83    113.80 o 
  10   6   1     3624.24     3532.79    382.13 o 
  11   6   1       90.86      360.75    143.53 o 
 -11   7   1      662.25      931.38    200.74 o 
 -10   7   1      101.61      195.59    105.30 o 
  -9   7   1     7815.47     6678.82    414.84 o 
  -8   7   1        4.40      103.47     75.11 o 
  -7   7   1      411.56      528.65    124.04 o 
  -6   7   1      247.03      245.87     92.65 o 
  -5   7   1     9464.42     9262.64    276.31 o 
  -4   7   1       69.95      131.43     62.38 o 
  -3   7   1     3554.76     3530.28    154.75 o 
  -2   7   1       82.28       74.70     37.09 o 
  -1   7   1    23368.72    24229.26    716.11 o 
   0   7   1      112.25      132.58     69.81 o 
   1   7   1     2969.75     3127.50    135.09 o 
   2   7   1       96.60      117.42     48.66 o 
   3   7   1    28991.91    29874.62    820.02 o 
   4   7   1       17.18       76.29     54.71 o 
   5   7   1       24.64       86.20     58.62 o 
   6   7   1      275.94      384.45    107.89 o 
   7   7   1    15212.91    14998.70    477.53 o 
   8   7   1      505.20      580.18    128.97 o 
   9   7   1       64.18      276.82    117.97 o 
  10   7   1        3.76      176.95    111.52 o 
  11   7   1     6725.34     6476.02    495.91 o 
 -10   8   1     4863.41     5237.90    648.27 o 
  -9   8   1       26.30      244.81    147.02 o 
  -8   8   1     5965.24     5550.05    429.44 o 
  -7   8   1     1209.78     1259.02    211.84 o 
  -6   8   1     9560.65     9731.75    440.95 o 
  -5   8   1      927.57      986.95    139.64 o 
  -4   8   1     2273.34     2287.15    189.19 o 
  -3   8   1     3231.79     3378.89    198.01 o 
  -2   8   1     7024.66     6959.05    221.23 o 
  -1   8   1     1780.59     2337.26    145.61 o 
   0   8   1     7061.14     6839.56    310.53 o 
   1   8   1     1349.05     1563.45    146.15 o 
   2   8   1    18922.79    18951.72    626.72 o 
   3   8   1      492.14      431.16     96.50 o 
   4   8   1     5523.31     5645.45    216.61 o 
   5   8   1     1537.73     1536.01    172.38 o 
   6   8   1     8480.01     8045.62    410.08 o 
   7   8   1       22.07      184.21     99.11 o 
   8   8   1     4529.99     4500.14    362.15 o 
   9   8   1       59.19      332.69    154.08 o 
  10   8   1     2791.56     3024.53    450.32 o 
 -10   9   1      950.86     1000.60    258.73 o 
  -9   9   1     6002.52     5963.42    534.05 o 
  -8   9   1     1058.39     1272.40    225.52 o 
  -7   9   1      301.20      217.20    111.09 o 
  -6   9   1      520.10      611.93    150.00 o 
  -5   9   1     8130.53     8229.42    382.14 o 
  -4   9   1     2616.69     2842.69    273.29 o 
  -3   9   1      187.84      247.01    108.88 o 
  -2   9   1     2310.30     2219.88    203.91 o 
  -1   9   1     8000.70     7389.21    351.72 o 
   0   9   1      145.08      142.30     84.40 o 
   1   9   1      191.79      164.98     81.24 o 
   2   9   1     4034.44     3730.35    284.09 o 
   3   9   1    10364.27     9958.56    429.63 o 
   4   9   1     1878.72     2051.27    240.35 o 
   5   9   1       68.38      199.72    101.73 o 
   6   9   1     2297.10     2499.37    279.21 o 
   7   9   1     7255.33     7051.98    415.58 o 
   8   9   1      168.27      456.51    135.64 o 
   9   9   1       58.77      306.54    168.10 o 
  10   9   1      635.90      848.90    230.16 o 
  -9  10   1      135.16      196.33    223.63 o 
  -8  10   1      984.60      851.08    237.95 o 
  -7  10   1     2573.65     2673.85    403.42 o 
  -6  10   1     4243.87     4428.07    470.29 o 
  -5  10   1     1099.27     1297.11    292.12 o 
  -4  10   1     2095.00     2260.51    266.28 o 
  -3  10   1     6302.51     5683.39    350.40 o 
  -2  10   1     3709.15     3670.43    258.12 o 
  -1  10   1      322.80      251.69    100.07 o 
   0  10   1     4090.97     3803.53    262.65 o 
   1  10   1     4971.16     4750.01    314.09 o 
   2  10   1     6149.53     5930.54    350.92 o 
   3  10   1      101.35      114.68     98.06 o 
   4  10   1     2563.19     2600.89    278.71 o 
   5  10   1     5351.70     5470.04    486.11 o 
   6  10   1     3460.20     3261.73    428.90 o 
   7  10   1        0.21       74.94    126.65 o 
   8  10   1     1520.82     1520.12    358.26 o 
   9  10   1     2006.53     1706.04    491.39 o 
  -9  11   1     2700.98     2942.81    448.71 o 
  -8  11   1     5119.15     4249.87    521.81 o 
  -7  11   1      253.73      341.74    175.76 o 
  -6  11   1     1240.89     1156.59    342.74 o 
  -5  11   1     8224.88     7879.68    572.72 o 
  -4  11   1     5621.81     5171.90    375.00 o 
  -3  11   1      120.75      215.57    125.08 o 
  -2  11   1     5076.80     4756.91    298.39 o 
  -1  11   1     5481.85     5380.11    308.24 o 
   0  11   1     1303.43     1401.58    195.14 o 
   1  11   1        7.64       18.09     76.21 o 
   2  11   1     3931.84     3800.84    337.75 o 
   3  11   1     2436.32     2805.36    304.18 o 
   4  11   1     5147.60     4877.51    350.89 o 
   5  11   1       35.91        0.00    115.68 o 
   6  11   1     1090.84     1471.18    323.75 o 
   7  11   1     2099.85     1874.57    370.59 o 
   8  11   1     1155.36     1369.76    324.35 o 
  -8  12   1      203.35      293.47    186.58 o 
  -7  12   1     6700.69     6583.51    592.16 o 
  -6  12   1      746.41      817.53    261.92 o 
  -5  12   1      494.78      521.36    210.87 o 
  -4  12   1      845.89      994.21    209.20 o 
  -3  12   1     9379.60     8478.32    468.27 o 
  -2  12   1     1316.04     1603.40    212.92 o 
  -1  12   1        1.30        0.53     77.62 o 
   0  12   1      129.86      205.69    105.73 o 
   1  12   1     8642.63     8250.58    391.93 o 
   2  12   1     1461.25     1571.24    249.59 o 
   3  12   1       12.68      127.14    101.61 o 
   4  12   1     2053.78     2037.93    332.26 o 
   5  12   1     5644.94     5344.52    556.57 o 
   6  12   1      662.10      989.51    275.26 o 
   7  12   1      158.76      515.30    227.44 o 
   8  12   1      549.37      702.76    231.61 o 
  -7  13   1       48.25      275.26    185.06 o 
  -6  13   1      687.46     1032.83    300.40 o 
  -5  13   1      129.29      101.54    165.43 o 
  -4  13   1     5088.25     5309.35    418.86 o 
  -3  13   1        1.48      124.90    110.47 o 
  -2  13   1     2095.56     2070.60    251.78 o 
  -1  13   1      153.64      299.84    115.25 o 
   0  13   1     8319.30     7925.18    398.32 o 
   1  13   1        3.40      115.29     93.24 o 
   2  13   1     6255.05     5798.57    403.42 o 
   3  13   1     1555.20     1793.08    283.67 o 
   4  13   1     5233.13     4735.32    974.19 o 
   5  13   1       13.11        0.00    138.96 o 
   6  13   1     1006.64     1220.25    320.16 o 
   7  13   1      153.87      248.92    176.55 o 
  -6  14   1       89.01       40.54    151.52 o 
  -5  14   1       86.32      105.08    151.75 o 
  -4  14   1       23.64      248.57    130.79 o 
  -3  14   1     4401.31     4694.58    432.42 o 
  -2  14   1       15.01       89.23     92.57 o 
  -1  14   1      369.22      478.28    135.98 o 
   0  14   1       67.28      187.06     98.42 o 
   1  14   1     8661.33     8734.84    437.46 o 
   2  14   1      999.06     1022.18    223.39 o 
   3  14   1       10.47      144.81    112.12 o 
   4  14   1       12.59       20.08    123.85 o 
   5  14   1     5536.07     5832.30    930.06 o 
   6  14   1      202.72      342.37    194.89 o 
  -4  15   1     3174.32     3386.29    517.88 o 
  -3  15   1       19.99      239.19    134.55 o 
  -2  15   1     1199.68     1537.86    276.51 o 
  -1  15   1      423.11      415.11    134.45 o 
   0  15   1     3623.14     3875.85    353.64 o 
   1  15   1      214.29      330.06    122.00 o 
   2  15   1     2510.04     2810.09    364.97 o 
   3  15   1       42.32      218.09    178.42 o 
   4  15   1     2204.15     2377.71    447.68 o 
  -2  16   1     1589.34     1606.23    283.20 o 
  -1  16   1       52.62      195.71    104.10 o 
   0  16   1      188.65      451.80    130.35 o 
   1  16   1     4819.25     4989.20    473.20 o 
 -12   0   2     1738.00     2192.95    586.76 o 
 -10   0   2     5663.31     4866.07    730.73 o 
  -8   0   2     6793.30     5266.59    599.10 o 
  -6   0   2    41679.14    41396.72    944.27 o 
  -4   0   2     8558.53     8420.06    330.40 o 
  -2   0   2    22181.90    21643.44    295.98 o 
   0   0   2     1607.74     1594.23    113.84 o 
   2   0   2    14422.25    14906.10    354.06 o 
   4   0   2        5.34       41.54     69.74 o 
   6   0   2    14887.15    15407.14    417.11 o 
   8   0   2     4832.92     4841.76    657.44 o 
  10   0   2    11897.26    10744.47    992.88 o 
 -12   1   2      230.96      316.60    196.19 o 
 -11   1   2     5122.97     6075.02    602.08 o 
 -10   1   2      323.93      305.46    165.96 o 
  -9   1   2     5743.52     5513.58    482.05 o 
  -8   1   2      809.45      604.72    200.53 o 
  -7   1   2    17234.53    15882.72    619.41 o 
  -6   1   2       63.91      102.98     50.39 o 
  -5   1   2     9443.17     9430.62    231.14 o 
  -4   1   2      855.37      819.02     84.88 o 
  -3   1   2    26194.50    25796.05    393.81 o 
  -2   1   2      166.85      211.95     48.12 o 
  -1   1   2      889.64      975.10     62.87 o 
   0   1   2     3506.88     3492.97    166.52 o 
   1   1   2    55339.98    53929.89    841.43 o 
   2   1   2     4501.89     4810.84    131.41 o 
   3   1   2    10240.87    10383.25    225.46 o 
   4   1   2    10950.76    11781.19    248.19 o 
   5   1   2    14991.57    15990.25    291.94 o 
   6   1   2      322.35      394.87    101.98 o 
   7   1   2     7075.56     7246.72    486.35 o 
   8   1   2      549.92      449.37    180.83 o 
   9   1   2     9207.60     8105.88    576.47 o 
  10   1   2        9.99       38.20    129.86 o 
  11   1   2     2768.92     3003.12    483.24 o 
 -12   2   2      560.33      859.62    259.02 o 
 -11   2   2      472.39      587.99    218.59 o 
 -10   2   2     5436.02     5917.89    527.87 o 
  -9   2   2     2930.88     2892.47    395.39 o 
  -8   2   2      306.72      445.86    180.34 o 
  -7   2   2      743.81      800.73    141.98 o 
  -6   2   2    21048.50    21720.67    434.32 o 
  -5   2   2    14406.52    14987.04    324.39 o 
  -4   2   2     4240.85     4424.89    148.23 o 
  -3   2   2       79.47       36.42     43.63 o 
  -2   2   2    31257.38    31552.37    575.16 o 
  -1   2   2    23336.37    24360.89    225.03 o 
   0   2   2     1261.74     1169.78    125.60 o 
   1   2   2      388.21      585.11    101.01 o 
   2   2   2    22189.03    23034.54    491.52 o 
   3   2   2    12269.47    12665.68    229.23 o 
   4   2   2      195.37      205.20     58.95 o 
   5   2   2      581.62      655.58     79.31 o 
   6   2   2    17537.15    18030.67    484.08 o 
   7   2   2      182.72      313.02    146.98 o 
   8   2   2      480.54      533.64    203.65 o 
   9   2   2     4980.90     4945.42    503.15 o 
  10   2   2     4785.33     4778.13    530.84 o 
  11   2   2      599.90      864.07    268.72 o 
 -12   3   2     1396.50     1350.93    258.33 o 
 -11   3   2     3683.50     3601.73    381.78 o 
 -10   3   2       15.01      217.42    145.80 o 
  -9   3   2       13.26        0.00    147.90 o 
  -8   3   2      698.04      783.67    225.82 o 
  -7   3   2     9442.64     8928.64    434.63 o 
  -6   3   2     1632.90     1968.09    113.90 o 
  -5   3   2     3074.76     3189.27    140.48 o 
  -4   3   2    19748.01    19915.63    481.37 o 
  -3   3   2    27702.38    28115.11    357.83 o 
  -2   3   2      598.34      610.14     69.93 o 
  -1   3   2    23761.99    25011.21    273.39 o 
   0   3   2    58116.77    58464.31   1244.18 o 
   1   3   2     3500.30     3662.26    210.11 o 
   2   3   2      412.58      449.34     71.81 o 
   3   3   2     5058.07     5030.88    177.99 o 
   4   3   2    22333.04    23452.86    376.70 o 
   5   3   2     9332.57     9426.77    237.05 o 
   6   3   2      183.51      215.68    105.27 o 
   7   3   2     3827.16     4012.56    452.69 o 
   8   3   2     2537.42     2624.24    367.21 o 
   9   3   2     8023.42     7168.88    640.42 o 
  10   3   2      188.39      320.21    180.95 o 
  11   3   2     1188.79     1089.79    297.44 o 
 -12   4   2      332.63      725.40    192.51 o 
 -11   4   2      789.08      764.60    187.66 o 
 -10   4   2     4214.90     3950.65    378.53 o 
  -9   4   2     7677.65     7116.36    418.43 o 
  -8   4   2       31.19       73.53     93.96 o 
  -7   4   2      354.52      353.55    101.40 o 
  -6   4   2     7506.74     7579.36    220.03 o 
  -5   4   2     5187.14     4846.29    179.52 o 
  -4   4   2     1400.94     1543.97    114.06 o 
  -3   4   2     1944.23     1809.37    114.40 o 
  -2   4   2    26226.69    26857.80    300.32 o 
  -1   4   2    21480.95    21944.47    259.36 o 
   0   4   2     3683.85     3924.02    235.08 o 
   1   4   2     8998.85     9118.78    229.04 o 
   2   4   2     3871.10     3691.71    158.86 o 
   3   4   2    14849.65    15890.38    323.96 o 
   4   4   2     2937.73     2863.88    151.54 o 
   5   4   2     8253.44     8452.76    244.79 o 
   6   4   2    16991.95    16583.08   1056.01 o 
   7   4   2     2434.27     2616.36    249.71 o 
   8   4   2        7.84        0.00    198.95 o 
   9   4   2     2587.02     2522.17    387.66 o 
  10   4   2     4325.30     4430.02    542.81 o 
  11   4   2     3297.77     3282.26    490.20 o 
 -12   5   2     4767.38     5156.17    479.40 o 
 -11   5   2     2175.49     2386.24    326.71 o 
 -10   5   2     2429.79     2513.68    314.53 o 
  -9   5   2       22.11       85.58    101.55 o 
  -8   5   2    10276.55    10286.25    391.26 o 
  -7   5   2     2323.92     2186.54    206.61 o 
  -6   5   2      938.30      979.26    145.97 o 
  -5   5   2     1700.55     1657.88    128.49 o 
  -4   5   2    19664.62    19541.92    352.65 o 
  -3   5   2    11392.54    11522.68    257.01 o 
  -2   5   2     2631.28     2575.73    109.02 o 
  -1   5   2        4.55        0.00     38.10 o 
   0   5   2    24124.83    23418.01    475.33 o 
   1   5   2     1249.51     1222.89    109.60 o 
   2   5   2      731.51      698.22     83.86 o 
   3   5   2       13.32       40.51     52.47 o 
   4   5   2    14105.84    14228.35    335.94 o 
   5   5   2     4855.56     5016.67    207.58 o 
   6   5   2      212.58      324.19    121.67 o 
   7   5   2      824.04      994.70    219.03 o 
   8   5   2     9943.91    10201.45    600.91 o 
   9   5   2      436.85      633.74    212.82 o 
  10   5   2       60.61      177.00    157.89 o 
  11   5   2       59.76      222.32    165.77 o 
 -11   6   2      952.37     1054.83    220.10 o 
 -10   6   2      274.34      324.51    132.27 o 
  -9   6   2     8213.45     7605.86    434.21 o 
  -8   6   2      266.48      311.81    104.85 o 
  -7   6   2     4905.04     4470.98    261.07 o 
  -6   6   2      479.50      488.91    114.57 o 
  -5   6   2     6967.90     6633.43    252.35 o 
  -4   6   2       12.36        8.08     49.39 o 
  -3   6   2     7164.79     6812.07    208.05 o 
  -2   6   2     1065.84     1118.49     86.31 o 
  -1   6   2    28432.90    30065.50    824.93 o 
   0   6   2      955.21     1004.29    123.12 o 
   1   6   2    10628.54    11242.03    279.38 o 
   2   6   2     1109.37     1059.29     97.26 o 
   3   6   2    13317.06    13229.43    375.99 o 
   4   6   2      704.73      739.91    101.05 o 
   5   6   2     1772.41     1774.83    184.81 o 
   6   6   2     2414.43     2787.33    258.37 o 
   7   6   2     8801.32     8558.09    413.06 o 
   8   6   2      257.05      288.27    144.33 o 
   9   6   2      336.83      641.02    203.39 o 
  10   6   2      850.97     1124.69    293.52 o 
  11   6   2     4499.06     4758.69    568.57 o 
 -11   7   2      119.37      413.76    128.52 o 
 -10   7   2     1530.89     1722.77    272.37 o 
  -9   7   2      134.30      332.59    119.44 o 
  -8   7   2    16168.86    15763.30    504.49 o 
  -7   7   2      118.40      112.99     78.34 o 
  -6   7   2      818.67      928.72    146.74 o 
  -5   7   2      127.67      132.48     65.48 o 
  -4   7   2     4869.10     4387.87    188.95 o 
  -3   7   2       21.09       67.86     52.02 o 
  -2   7   2     6746.30     6923.98    237.03 o 
  -1   7   2     1171.79     1319.14    107.47 o 
   0   7   2    22832.40    24500.19    844.44 o 
   1   7   2      489.04      451.13     77.22 o 
   2   7   2     2995.08     2990.57    145.01 o 
   3   7   2      317.90      354.19     77.16 o 
   4   7   2    11893.14    11747.29    309.79 o 
   5   7   2       14.14       41.64     73.02 o 
   6   7   2        7.61       98.49     80.18 o 
   7   7   2       10.19      171.34     84.42 o 
   8   7   2     8281.38     7854.15    443.15 o 
   9   7   2       29.53      235.53    130.44 o 
  10   7   2      125.52      365.75    140.32 o 
 -11   8   2      691.09     1388.66    301.06 o 
 -10   8   2     1321.80     1593.25    322.00 o 
  -9   8   2     6894.53     6204.18    620.23 o 
  -8   8   2        8.93      215.52    113.44 o 
  -7   8   2     5261.56     5167.21    352.08 o 
  -6   8   2      450.31      543.20    156.50 o 
  -5   8   2     8746.58     8556.39    394.36 o 
  -4   8   2      867.44      806.81    130.46 o 
  -3   8   2     4472.17     4302.60    245.54 o 
  -2   8   2     1833.93     1775.88    132.80 o 
  -1   8   2     7033.15     6694.49    280.89 o 
   0   8   2      576.51      756.26    130.60 o 
   1   8   2     9751.34    10188.31    427.55 o 
   2   8   2     1126.36     1171.18    105.30 o 
   3   8   2     8797.81     8923.58    456.69 o 
   4   8   2      766.01      712.80    107.28 o 
   5   8   2     3695.71     3973.73    243.36 o 
   6   8   2     2359.95     2576.42    232.06 o 
   7   8   2     7185.17     7177.02    414.66 o 
   8   8   2       86.41      230.60    108.78 o 
   9   8   2     2186.83     2199.31    384.40 o 
  10   8   2      190.18      380.30    183.15 o 
 -10   9   2      339.74      582.62    199.19 o 
  -9   9   2       55.88      166.31    140.86 o 
  -8   9   2     8738.83     7740.49    443.27 o 
  -7   9   2     1901.57     2137.18    274.89 o 
  -6   9   2      519.38      730.64    162.55 o 
  -5   9   2      133.33      185.83     86.83 o 
  -4   9   2     6211.57     6274.66    281.65 o 
  -3   9   2     2895.71     3034.50    387.07 o 
  -2   9   2       65.63      111.04     82.11 o 
  -1   9   2     2367.82     2292.46    205.57 o 
   0   9   2    14947.47    13698.72    820.92 o 
   1   9   2      494.17      461.72    117.53 o 
   2   9   2     1248.30     1373.08    203.74 o 
   3   9   2      263.12      350.06    124.31 o 
   4   9   2     9052.20     8596.33    583.18 o 
   5   9   2     1540.85     1919.55    238.30 o 
   6   9   2      422.01      451.88    139.84 o 
   7   9   2      238.33      288.05    164.90 o 
   8   9   2     4249.92     4570.14    398.25 o 
   9   9   2      506.19      788.23    216.56 o 
 -10  10   2     1558.02     1679.12    496.26 o 
  -9  10   2     2910.88     2560.53    411.85 o 
  -8  10   2     1125.87     1307.78    295.69 o 
  -7  10   2      511.20      675.39    213.82 o 
  -6  10   2     3758.50     3780.72    448.13 o 
  -5  10   2     7283.93     7371.97    399.99 o 
  -4  10   2       64.63      211.84    113.03 o 
  -3  10   2      180.93      203.22    114.82 o 
  -2  10   2     8545.25     8154.12    348.01 o 
  -1  10   2     6659.55     6555.13    314.52 o 
   0  10   2      123.23      153.53     88.55 o 
   1  10   2     3365.23     3304.09    259.56 o 
   2  10   2     5996.83     5448.08    342.75 o 
   3  10   2     6025.25     5930.75    358.25 o 
   4  10   2     1262.22     1074.84    201.51 o 
   5  10   2     3802.71     3557.50    434.18 o 
   6  10   2     4503.05     4683.36    498.18 o 
   7  10   2     2874.93     3303.94    453.48 o 
   8  10   2       41.60      140.48    136.34 o 
   9  10   2     1786.36     1470.07    508.22 o 
  -9  11   2      503.60      547.76    207.97 o 
  -8  11   2     1107.09     1308.85    300.95 o 
  -7  11   2     4870.04     5122.43    543.49 o 
  -6  11   2     1732.17     1908.81    348.89 o 
  -5  11   2      976.90      905.48    255.58 o 
  -4  11   2     4430.29     4324.02    351.28 o 
  -3  11   2     6531.14     5929.27    380.65 o 
  -2  11   2      141.44      229.32     99.29 o 
  -1  11   2     1686.01     1639.94    204.76 o 
   0  11   2     4372.53     4228.11    291.76 o 
   1  11   2     7294.08     7733.25    364.09 o 
   2  11   2       92.43       20.05    100.08 o 
   3  11   2     2578.44     2593.11    295.84 o 
   4  11   2     5367.92     5158.43    363.35 o 
   5  11   2     4634.42     4816.26    508.78 o 
   6  11   2      400.91      577.83    215.17 o 
   7  11   2     1598.13     1719.13    362.67 o 
   8  11   2     2104.17     2172.08    438.85 o 
  -8  12   2     1842.52     2002.35    374.66 o 
  -7  12   2      405.63      583.83    220.32 o 
  -6  12   2     3339.35     3338.24    465.26 o 
  -5  12   2      745.48      800.89    256.35 o 
  -4  12   2      635.04      872.55    199.68 o 
  -3  12   2      106.85      198.32    122.84 o 
  -2  12   2     7543.46     7356.68    368.44 o 
  -1  12   2     2315.50     2214.94    244.54 o 
   0  12   2      480.62      664.71    150.98 o 
   1  12   2      123.40      117.02     90.78 o 
   2  12   2    10970.23    10206.06    507.04 o 
   3  12   2     5243.01     5091.29    391.50 o 
   4  12   2      363.36      554.71    217.68 o 
   5  12   2      731.31      759.53    243.80 o 
   6  12   2     4106.50     3789.88    531.97 o 
   7  12   2      619.88      694.91    250.89 o 
  -7  13   2     5367.69     4852.49    577.05 o 
  -6  13   2        0.16      133.28    156.66 o 
  -5  13   2     2175.52     2442.60    436.03 o 
  -4  13   2      382.06      482.69    165.44 o 
  -3  13   2     6975.65     6587.91    440.06 o 
  -2  13   2        2.97       57.03     91.83 o 
  -1  13   2     2074.43     1940.10    240.74 o 
   0  13   2      101.79      257.73    110.60 o 
   1  13   2     8458.92     7331.29    449.82 o 
   2  13   2        6.92      133.75    113.02 o 
   3  13   2      663.92      801.85    200.10 o 
   4  13   2      542.02      480.53    207.43 o 
   5  13   2     6642.15     5794.23    748.50 o 
   6  13   2        5.56       67.31    148.23 o 
  -6  14   2     5438.37     5306.68    620.88 o 
  -5  14   2       19.92      198.26    162.46 o 
  -4  14   2       55.99      182.60    127.94 o 
  -3  14   2      190.75      398.91    153.04 o 
  -2  14   2     6059.70     5866.30    373.85 o 
  -1  14   2       60.36       96.30     97.93 o 
   0  14   2      707.46      745.59    165.13 o 
   1  14   2      238.40      383.24    155.22 o 
   2  14   2     4811.02     5220.77    446.91 o 
   3  14   2      132.97      404.90    145.57 o 
   4  14   2      665.38      808.53    269.13 o 
   5  14   2      266.08      165.13    180.55 o 
  -4  15   2      574.79      916.81    278.63 o 
  -3  15   2     1700.20     2045.58    321.60 o 
  -2  15   2        1.43      130.37    111.65 o 
  -1  15   2     1933.26     2088.94    270.91 o 
   0  15   2       32.27      243.32    109.41 o 
   1  15   2     4355.03     4684.99    444.07 o 
   2  15   2        8.12      222.79    135.58 o 
   3  15   2     1925.64     1998.77    317.12 o 
   4  15   2      270.73      381.75    210.80 o 
  -1  16   2     1004.67     1419.49    268.55 o 
   0  16   2      139.09      344.79    124.65 o 
   1  16   2      116.33      413.32    169.23 o 
 -11   0   3     4033.19     3642.45    694.83 o 
  -9   0   3    16284.96    14920.57   1046.74 o 
  -7   0   3     5192.77     4937.89    214.68 o 
  -5   0   3    44421.89    45897.05   1318.24 o 
  -3   0   3     3196.40     3173.85    130.59 o 
  -1   0   3    20391.33    19499.13    537.44 o 
   1   0   3     6492.79     6424.39    367.61 o 
   3   0   3    32274.21    34112.18    650.20 o 
   5   0   3    16919.19    17807.24    507.27 o 
   7   0   3    12513.84    12323.73    889.30 o 
   9   0   3      728.06      640.61    310.77 o 
  11   0   3     5653.93     5107.28    851.15 o 
 -12   1   3       26.41       66.11    140.18 o 
 -11   1   3       50.18      307.90    185.67 o 
 -10   1   3    12599.02    11476.62    695.22 o 
  -9   1   3       15.70       28.82    122.02 o 
  -8   1   3     1746.48     1361.82    277.32 o 
  -7   1   3      409.75      344.09    108.62 o 
  -6   1   3    34781.30    34288.53    456.47 o 
  -5   1   3        0.97        5.35     42.05 o 
  -4   1   3      176.36      170.92     52.75 o 
  -3   1   3      133.70      142.47     38.60 o 
  -2   1   3     5065.88     4869.63    144.70 o 
  -1   1   3      364.91      403.07     69.74 o 
   0   1   3    18439.48    18291.80    793.37 o 
   1   1   3       51.25      137.68     63.82 o 
   2   1   3    20198.00    20194.94    365.57 o 
   3   1   3     3671.44     3980.06    168.31 o 
   4   1   3     9908.67     9704.60    261.67 o 
   5   1   3      211.93      196.25     65.11 o 
   6   1   3    13811.05    14059.43    672.77 o 
   7   1   3     1155.94     1217.10    262.58 o 
   8   1   3     1577.21     1526.60    307.04 o 
   9   1   3      299.19      348.78    185.79 o 
  10   1   3     3524.17     3213.16    474.62 o 
  11   1   3      131.08      196.30    173.45 o 
 -12   2   3     1287.81     1572.30    357.14 o 
 -11   2   3     1757.86     1928.11    292.02 o 
 -10   2   3     1252.51     1323.25    234.33 o 
  -9   2   3    13045.29    11340.90    505.21 o 
  -8   2   3     3517.53     3250.19    291.82 o 
  -7   2   3     1758.94     1563.83    163.98 o 
  -6   2   3       38.03       64.85     49.45 o 
  -5   2   3    19650.00    19850.12    342.25 o 
  -4   2   3    12729.66    12583.31    276.07 o 
  -3   2   3     2226.43     2112.45    116.77 o 
  -2   2   3      427.44      497.52     69.13 o 
  -1   2   3    13247.10    13432.41    237.08 o 
   0   2   3       16.75       68.75     73.06 o 
   1   2   3     8274.09     8030.93    306.80 o 
   2   2   3      133.35      141.66     81.46 o 
   3   2   3    38149.45    37869.93    855.18 o 
   4   2   3     7752.42     7856.45    241.05 o 
   5   2   3      788.97      667.31     95.76 o 
   6   2   3        3.41       81.89     79.38 o 
   7   2   3    16088.96    15302.42   1034.77 o 
   8   2   3      622.59      627.54    215.35 o 
   9   2   3      387.76      533.79    197.11 o 
  10   2   3      406.20      531.61    210.03 o 
  11   2   3     3741.70     4307.99    556.91 o 
 -12   3   3      820.95      840.77    269.74 o 
 -11   3   3     2984.82     2866.51    348.83 o 
 -10   3   3     4563.05     4418.23    385.06 o 
  -9   3   3       26.64      101.82    102.57 o 
  -8   3   3     1051.42     1053.99    193.19 o 
  -7   3   3     2606.19     2508.66    203.41 o 
  -6   3   3     9805.88     9307.75    325.58 o 
  -5   3   3       22.59       53.89     49.42 o 
  -4   3   3     6323.49     6110.85    194.62 o 
  -3   3   3     9550.71     9031.46    222.54 o 
  -2   3   3    18022.89    18069.66    253.15 o 
  -1   3   3     1625.06     1517.72     83.15 o 
   0   3   3       47.34        0.00     66.68 o 
   1   3   3      642.52      447.43    112.50 o 
   2   3   3    25340.59    25101.17    994.96 o 
   3   3   3     2525.19     2758.73    154.67 o 
   4   3   3     3258.23     3018.72    138.83 o 
   5   3   3     7895.22     8000.39    253.72 o 
   6   3   3    13579.97    14081.76    470.34 o 
   7   3   3      618.25      777.48    214.83 o 
   8   3   3     2707.69     2214.96    360.94 o 
   9   3   3     7046.17     6760.36    537.22 o 
  10   3   3     3014.91     3260.32    470.19 o 
  11   3   3      211.97      279.64    170.25 o 
 -12   4   3     3713.72     3813.22    414.73 o 
 -11   4   3      249.40      454.93    148.24 o 
 -10   4   3     1562.89     1727.08    267.77 o 
  -9   4   3      974.71     1078.30    210.23 o 
  -8   4   3     3195.48     2863.09    263.25 o 
  -7   4   3     4811.02     4493.21    248.49 o 
  -6   4   3     1692.64     1960.34    140.09 o 
  -5   4   3     4325.64     4166.73    177.83 o 
  -4   4   3    14765.31    14764.67    364.85 o 
  -3   4   3     2166.16     1994.73    125.99 o 
  -2   4   3     5771.13     5918.38    150.36 o 
  -1   4   3     9225.06     9323.05    211.37 o 
   0   4   3    31148.53    30864.96   1112.15 o 
   1   4   3      305.50      373.81    119.86 o 
   2   4   3     4870.74     4714.31    222.71 o 
   3   4   3     6916.77     6938.34    236.72 o 
   4   4   3     8825.78     8552.42    269.10 o 
   5   4   3      326.58      366.17     71.48 o 
   6   4   3     2102.45     2318.19    235.52 o 
   7   4   3     6052.25     5903.64    336.45 o 
   8   4   3     5906.68     5572.85    463.53 o 
   9   4   3     1039.03      996.74    260.47 o 
  10   4   3      555.19      807.23    247.91 o 
  11   4   3     2190.90     2330.33    424.40 o 
 -12   5   3      201.86      152.16    133.49 o 
 -11   5   3     6084.92     5954.61    440.38 o 
 -10   5   3     1807.26     2056.92    294.11 o 
  -9   5   3     2806.36     3056.91    321.88 o 
  -8   5   3      796.97      831.13    149.49 o 
  -7   5   3     6575.46     6226.15    297.00 o 
  -6   5   3     2951.88     3061.51    175.61 o 
  -5   5   3     2836.09     2691.37    162.05 o 
  -4   5   3      161.37      188.14     63.12 o 
  -3   5   3    20788.88    20673.85    359.84 o 
  -2   5   3     6507.38     6669.47    172.10 o 
  -1   5   3    14495.97    14322.19    279.57 o 
   0   5   3     4784.48     4899.84    202.38 o 
   1   5   3    20127.95    19866.18    501.78 o 
   2   5   3     3826.31     3987.40    216.34 o 
   3   5   3      397.98      488.78     93.21 o 
   4   5   3       42.30       86.40     60.24 o 
   5   5   3    11629.62    11749.82    332.82 o 
   6   5   3     6863.55     6526.27    347.16 o 
   7   5   3       85.63      110.58     95.37 o 
   8   5   3      605.00      557.66    201.35 o 
   9   5   3     8072.13     7584.20    568.50 o 
  10   5   3     1333.08     1327.37    305.03 o 
  11   5   3      917.07     1360.95    309.85 o 
 -11   6   3       34.59      148.65    113.36 o 
 -10   6   3       81.79      136.03     95.39 o 
  -9   6   3      661.24      595.28    160.20 o 
  -8   6   3    11280.74    11092.45    419.66 o 
  -7   6   3       59.23      111.34     79.31 o 
  -6   6   3     1264.25     1330.87    138.50 o 
  -5   6   3      166.68      198.34     72.24 o 
  -4   6   3    13885.04    13797.47    323.21 o 
  -3   6   3     1236.25     1167.58    111.82 o 
  -2   6   3     1386.01     1329.19     98.03 o 
  -1   6   3     1335.05     1650.99    121.59 o 
   0   6   3    31941.02    32544.60    541.09 o 
   1   6   3       40.45      127.41     59.01 o 
   2   6   3      623.03      623.79     89.03 o 
   3   6   3     1123.15     1140.70    119.94 o 
   4   6   3     7887.20     7783.76    280.56 o 
   5   6   3     1111.75     1113.66    179.47 o 
   6   6   3     2502.54     2568.62    259.44 o 
   7   6   3      305.05      366.34    124.62 o 
   8   6   3    11461.46    11268.56    647.59 o 
   9   6   3      156.34      299.63    165.82 o 
  10   6   3     3057.11     3761.34    498.04 o 
 -11   7   3     5073.60     5300.78    489.68 o 
 -10   7   3      641.55      820.83    188.58 o 
  -9   7   3     3330.67     3199.58    488.57 o 
  -8   7   3       73.45      156.06     82.09 o 
  -7   7   3    12096.29    11242.18    484.01 o 
  -6   7   3       23.55       58.19     73.99 o 
  -5   7   3     5542.15     5511.00    226.07 o 
  -4   7   3        4.85       20.51     53.07 o 
  -3   7   3    17813.84    17015.70    346.66 o 
  -2   7   3       33.78       71.04     51.61 o 
  -1   7   3     4791.29     4532.39    220.97 o 
   0   7   3     3794.48     3556.80    203.88 o 
   1   7   3    39956.30    41502.76   1353.16 o 
   2   7   3      874.16      973.58    107.97 o 
   3   7   3     1231.80     1255.09    128.64 o 
   4   7   3      242.16      307.22     82.18 o 
   5   7   3     9327.11     9262.75    356.74 o 
   6   7   3      173.18      204.86    101.08 o 
   7   7   3     1368.90     1468.76    223.98 o 
   8   7   3      417.50      657.78    199.45 o 
   9   7   3     6397.08     7167.83    549.55 o 
  10   7   3      132.34      253.24    136.41 o 
 -11   8   3      669.58      895.35    236.79 o 
 -10   8   3      147.07      357.91    167.33 o 
  -9   8   3       99.76      214.48    124.81 o 
  -8   8   3     9814.77     9629.78    567.59 o 
  -7   8   3      320.73      432.01    139.99 o 
  -6   8   3     1590.20     2047.09    248.66 o 
  -5   8   3       25.66       69.14     75.81 o 
  -4   8   3     9767.62     9178.93    376.42 o 
  -3   8   3      324.53      354.69     94.12 o 
  -2   8   3     1672.34     1883.68    208.08 o 
  -1   8   3      790.44      679.49    124.66 o 
   0   8   3    17789.29    18339.48    643.59 o 
   1   8   3     1276.12     1322.94    172.68 o 
   2   8   3     5545.75     5542.65    413.43 o 
   3   8   3     1291.87     1407.77    135.18 o 
   4   8   3    10478.96    10401.78    609.28 o 
   5   8   3      313.02      311.23    107.54 o 
   6   8   3     2990.50     2636.68    241.53 o 
   7   8   3     1460.32     1458.42    238.97 o 
   8   8   3     4845.49     5001.03    568.24 o 
   9   8   3        0.23      198.28    157.44 o 
  10   8   3     2187.48     1757.92    422.21 o 
 -10   9   3     1111.77     1499.07    320.68 o 
  -9   9   3      834.82     1201.76    217.46 o 
  -8   9   3       82.65      303.77    119.56 o 
  -7   9   3     7918.18     7914.24    431.92 o 
  -6   9   3     1611.89     1426.17    221.53 o 
  -5   9   3     3387.13     3557.34    258.67 o 
  -4   9   3      633.75      631.30    125.17 o 
  -3   9   3    12440.92    12529.19    600.18 o 
  -2   9   3     3721.36     3815.26    241.36 o 
  -1   9   3      526.44      539.08    122.04 o 
   0   9   3       67.54       96.42     77.84 o 
   1   9   3    21239.06    19924.35    773.18 o 
   2   9   3     3287.63     3353.16    289.26 o 
   3   9   3      453.92      495.31    141.17 o 
   4   9   3      219.13      345.56    124.00 o 
   5   9   3     5560.34     5677.17    466.81 o 
   6   9   3     3891.17     4074.53    353.43 o 
   7   9   3      850.68     1188.55    226.61 o 
   8   9   3      707.13      678.08    267.01 o 
   9   9   3     3887.74     3729.90    590.50 o 
 -10  10   3      395.37      684.73    304.41 o 
  -9  10   3     1878.79     2478.74    602.84 o 
  -8  10   3     2726.54     3233.94    446.28 o 
  -7  10   3     1136.58     1226.00    282.97 o 
  -6  10   3        4.65       18.11    105.51 o 
  -5  10   3     3423.92     3436.61    309.35 o 
  -4  10   3     8747.86     8335.47    432.47 o 
  -3  10   3     1261.90     1228.72    209.33 o 
  -2  10   3     3025.23     3146.32    248.45 o 
  -1  10   3     3501.15     3648.79    260.90 o 
   0  10   3     7564.35     7350.28    338.83 o 
   1  10   3       53.57        0.00     87.58 o 
   2  10   3     3716.19     3819.18    323.29 o 
   3  10   3     3478.69     3326.03    310.49 o 
   4  10   3     3365.21     3646.54    404.85 o 
   5  10   3      456.48      369.19    180.05 o 
   6  10   3      545.80      563.54    213.65 o 
   7  10   3     2691.46     2385.01    587.32 o 
   8  10   3     2543.77     2349.48    514.58 o 
  -9  11   3      605.12     1132.06    270.59 o 
  -8  11   3      679.01      628.08    212.59 o 
  -7  11   3     1042.36     1170.53    281.65 o 
  -6  11   3     2291.20     2099.83    373.38 o 
  -5  11   3      195.96      217.33    116.81 o 
  -4  11   3     1682.59     1478.56    239.87 o 
  -3  11   3     2896.04     3377.30    357.08 o 
  -2  11   3     6500.07     6359.32    375.14 o 
  -1  11   3      537.28      671.93    144.73 o 
   0  11   3     1382.46     1220.63    187.99 o 
   1  11   3     1202.06     1417.13    230.27 o 
   2  11   3     8101.48     7670.47    427.01 o 
   3  11   3     2606.60     2659.63    303.29 o 
   4  11   3     1677.52     1427.47    240.88 o 
   5  11   3     2487.51     2594.32    404.04 o 
   6  11   3     5795.25     6068.48    584.17 o 
   7  11   3      347.63      379.27    192.17 o 
   8  11   3      921.13      876.99    476.81 o 
  -8  12   3      961.39     1088.00    285.07 o 
  -7  12   3      754.58     1103.93    291.99 o 
  -6  12   3       20.85      238.76    150.92 o 
  -5  12   3     5819.17     5890.40    579.50 o 
  -4  12   3     1812.58     1937.84    367.67 o 
  -3  12   3     1937.25     1722.37    268.04 o 
  -2  12   3      970.41      814.09    163.22 o 
  -1  12   3     5077.21     5250.96    398.19 o 
   0  12   3     1427.29     1439.73    211.80 o 
   1  12   3     2801.57     2766.63    311.14 o 
   2  12   3       23.93        0.00    124.91 o 
   3  12   3     3702.09     3603.88    360.07 o 
   4  12   3      590.95      638.82    222.71 o 
   5  12   3      758.12      745.49    252.42 o 
   6  12   3       46.67      184.07    169.01 o 
   7  12   3     3460.54     3476.90    501.72 o 
  -7  13   3       56.64      263.66    172.27 o 
  -6  13   3     7985.88     7336.48    606.97 o 
  -5  13   3       55.85      127.54    136.89 o 
  -4  13   3     2086.86     2245.07    315.48 o 
  -3  13   3      497.25      459.09    167.42 o 
  -2  13   3     7124.01     6477.01    434.29 o 
  -1  13   3       29.79        0.00     75.69 o 
   0  13   3      646.19      792.07    166.76 o 
   1  13   3       36.39      121.22    100.75 o 
   2  13   3     3437.07     3914.58    384.01 o 
   3  13   3        0.93      154.34    112.00 o 
   4  13   3     1267.42     1321.42    322.26 o 
   5  13   3       63.67      351.89    189.07 o 
   6  13   3     2708.48     2471.97    443.31 o 
  -6  14   3      133.78      309.62    150.82 o 
  -5  14   3     6792.13     6519.77    661.13 o 
  -4  14   3       80.44      216.45    129.33 o 
  -3  14   3      207.18      342.92    142.18 o 
  -2  14   3       60.81      109.65    113.62 o 
  -1  14   3     6478.60     6601.58    487.14 o 
   0  14   3       11.08      130.70     99.28 o 
   1  14   3     1973.32     2124.65    312.57 o 
   2  14   3      120.78      239.49    135.76 o 
   3  14   3     5155.60     5429.01    438.37 o 
   4  14   3      179.41       80.67    146.31 o 
   5  14   3      387.26      493.90    231.01 o 
  -4  15   3      837.67      942.80    222.07 o 
  -3  15   3      407.73      676.97    200.45 o 
  -2  15   3     5280.88     5496.22    487.69 o 
  -1  15   3       20.95      143.99    115.62 o 
   0  15   3      652.54      945.98    227.05 o 
   1  15   3       47.21      108.21    124.08 o 
   2  15   3     5024.72     5283.49    470.30 o 
   3  15   3      283.41      336.56    188.67 o 
 -12   0   4     2009.74     2547.47    646.22 o 
 -10   0   4     5597.98     4925.90    732.98 o 
  -8   0   4     8638.02     8221.20    458.24 o 
  -6   0   4     7817.11     7739.00    247.97 o 
  -4   0   4    17731.28    16720.98    429.75 o 
  -2   0   4     4436.27     4146.67    203.65 o 
   0   0   4    18094.84    17722.71    679.13 o 
   2   0   4    16588.84    16434.76    659.31 o 
   4   0   4    30274.88    32331.36    733.85 o 
   6   0   4     2901.98     3250.90    517.95 o 
   8   0   4    10079.43     9930.71    886.30 o 
  10   0   4      814.91      786.08    365.37 o 
 -12   1   4      215.25      324.48    191.05 o 
 -11   1   4       12.91       78.17    222.32 o 
 -10   1   4      549.01      516.93    216.88 o 
  -9   1   4     8741.57     8249.27    428.20 o 
  -8   1   4      146.47      191.00    106.04 o 
  -7   1   4       96.77       96.93     56.46 o 
  -6   1   4       10.57       35.92     49.11 o 
  -5   1   4    25385.69    25152.06    339.41 o 
  -4   1   4     8933.44     9567.21    191.35 o 
  -3   1   4      687.44      730.57     58.79 o 
  -2   1   4     2208.70     2302.91    121.73 o 
  -1   1   4    31594.61    32936.36   1005.44 o 
   0   1   4       20.72        0.00     56.42 o 
   1   1   4      310.80      233.21     78.71 o 
   2   1   4      121.59      166.13     87.23 o 
   3   1   4    33221.47    33606.99    576.92 o 
   4   1   4      222.11      219.62     76.11 o 
   5   1   4     1643.56     1629.56    147.90 o 
   6   1   4      341.13      379.76    113.22 o 
   7   1   4     8351.43     7783.38    525.37 o 
   8   1   4      246.12      439.09    183.65 o 
   9   1   4      565.09      618.46    225.66 o 
  10   1   4      130.60      252.14    170.89 o 
  11   1   4     4723.42     5342.51    628.52 o 
 -12   2   4     4332.79     4429.43    564.56 o 
 -11   2   4      861.10     1169.41    301.10 o 
 -10   2   4     3911.05     3744.70    351.40 o 
  -9   2   4      179.06      224.07    120.33 o 
  -8   2   4     9294.23     8760.57    417.27 o 
  -7   2   4     1193.76     1236.50    154.57 o 
  -6   2   4     3825.49     3466.49    172.01 o 
  -5   2   4      789.88      667.25     92.46 o 
  -4   2   4     7198.79     7190.27    154.35 o 
  -3   2   4    13773.39    13562.42    278.91 o 
  -2   2   4     2347.47     2062.00    122.13 o 
  -1   2   4       18.75        3.40     52.44 o 
   0   2   4    42910.67    41229.95   1054.59 o 
   1   2   4     1179.66     1430.45    223.07 o 
   2   2   4     9096.80     8922.39    296.41 o 
   3   2   4     1021.52     1044.98    113.68 o 
   4   2   4    22162.84    23077.46    482.13 o 
   5   2   4     6100.90     6283.67    247.24 o 
   6   2   4     2144.04     2487.35    237.40 o 
   7   2   4        3.46        0.00     91.72 o 
   8   2   4     7724.07     7385.30    543.68 o 
   9   2   4      591.38      606.58    222.93 o 
  10   2   4     1071.81     1276.29    317.39 o 
  11   2   4       95.88      276.16    193.39 o 
 -12   3   4     1191.35     1787.26    405.38 o 
 -11   3   4      868.75     1053.97    273.78 o 
 -10   3   4     4350.63     3947.91    377.36 o 
  -9   3   4    14879.70    13718.22    559.92 o 
  -8   3   4     3784.85     3774.75    253.27 o 
  -7   3   4     1429.72     1609.68    176.16 o 
  -6   3   4     6486.63     6242.23    226.27 o 
  -5   3   4     7116.46     6836.67    228.18 o 
  -4   3   4     6714.64     6338.83    211.81 o 
  -3   3   4     4214.43     3947.26    163.55 o 
  -2   3   4    22452.66    22643.88    360.99 o 
  -1   3   4    18203.90    18136.98    477.16 o 
   0   3   4      881.43      968.65    163.81 o 
   1   3   4     3095.74     3095.65    234.45 o 
   2   3   4     4694.63     4295.79    269.15 o 
   3   3   4    23082.90    23975.75    441.33 o 
   4   3   4     2398.49     2522.92    146.47 o 
   5   3   4      518.69      559.25    105.68 o 
   6   3   4     7844.25     7160.31    358.00 o 
   7   3   4     5631.76     5544.28    616.49 o 
   8   3   4     1832.97     1948.65    348.77 o 
   9   3   4     1610.16     1535.41    331.83 o 
  10   3   4     3488.64     3653.19    499.77 o 
  11   3   4     3144.97     3405.16    522.48 o 
 -12   4   4     2860.15     3131.21    695.95 o 
 -11   4   4     4383.45     4353.54    411.26 o 
 -10   4   4      733.74     1075.26    212.08 o 
  -9   4   4     1406.96     1654.17    245.47 o 
  -8   4   4     3682.51     3334.60    248.45 o 
  -7   4   4     7672.49     6858.68    305.74 o 
  -6   4   4     3716.43     3540.13    185.01 o 
  -5   4   4      144.24      215.98     70.36 o 
  -4   4   4     3011.16     3134.01    165.15 o 
  -3   4   4    24660.03    24258.94    400.00 o 
  -2   4   4     2533.13     2479.45    107.81 o 
  -1   4   4     4017.67     4026.82    162.76 o 
   0   4   4    13461.68    13265.77    480.90 o 
   1   4   4    11307.59    10950.58    438.65 o 
   2   4   4      962.99      830.01    322.73 o 
   3   4   4     3003.36     2977.27    177.54 o 
   4   4   4     1586.81     1500.02    150.39 o 
   5   4   4     8234.46     8122.21    247.17 o 
   6   4   4      786.06      767.22    173.87 o 
   7   4   4     1173.39     1133.88    251.42 o 
   8   4   4     1117.98     1403.17    299.63 o 
   9   4   4     4869.20     5019.32    535.18 o 
  10   4   4      105.71      233.58    156.29 o 
 -12   5   4     1281.70     1490.61    340.71 o 
 -11   5   4      101.15      204.63    119.29 o 
 -10   5   4     6148.87     5837.07    403.52 o 
  -9   5   4     4460.31     4132.97    361.08 o 
  -8   5   4     3662.39     3605.79    261.90 o 
  -7   5   4        7.76       51.88     73.06 o 
  -6   5   4     9083.65     8744.67    332.55 o 
  -5   5   4      840.47      988.57    120.95 o 
  -4   5   4     3124.82     2984.81    169.20 o 
  -3   5   4     1983.29     1936.23    142.72 o 
  -2   5   4    20494.56    20642.37    414.12 o 
  -1   5   4      110.04       75.97     50.12 o 
   0   5   4     7957.46     8061.11    302.70 o 
   1   5   4     5144.08     4954.61    323.59 o 
   2   5   4    17271.30    17234.04    637.70 o 
   3   5   4     1947.68     2087.73    170.12 o 
   4   5   4     2624.45     2760.08    191.57 o 
   5   5   4      130.12       61.33     94.05 o 
   6   5   4     6386.17     6141.25    349.26 o 
   7   5   4     1977.16     2078.76    255.19 o 
   8   5   4      889.59      764.53    252.43 o 
   9   5   4       99.63      216.66    155.20 o 
  10   5   4     3571.04     3962.48    521.07 o 
 -11   6   4     6716.75     6487.88    443.60 o 
 -10   6   4      216.81      590.99    152.61 o 
  -9   6   4      362.80      517.76    152.44 o 
  -8   6   4     2601.62     2689.07    247.26 o 
  -7   6   4    18695.86    17964.71    584.16 o 
  -6   6   4      322.25      365.93     89.35 o 
  -5   6   4       35.28       23.95     57.57 o 
  -4   6   4     1239.16     1315.92    133.22 o 
  -3   6   4    14560.32    14390.20    331.77 o 
  -2   6   4      403.55      424.01     70.22 o 
  -1   6   4     3794.42     3997.85    199.83 o 
   0   6   4     1224.94     1148.34    212.84 o 
   1   6   4    12682.83    11974.73    403.10 o 
   2   6   4       78.89       28.06     59.78 o 
   3   6   4      880.71      950.09    132.15 o 
   4   6   4      826.41      794.58    130.56 o 
   5   6   4     8462.23     8555.98    396.23 o 
   6   6   4      671.98      677.32    160.19 o 
   7   6   4      880.37     1215.57    202.24 o 
   8   6   4       27.24      210.16    138.70 o 
   9   6   4    12676.61    12454.82    743.70 o 
  10   6   4        4.88      240.77    155.16 o 
 -11   7   4      124.31      317.94    125.92 o 
 -10   7   4     1568.35     1623.50    261.28 o 
  -9   7   4      184.49      353.04    128.14 o 
  -8   7   4     3496.16     3648.11    284.42 o 
  -7   7   4       14.40      136.05     81.87 o 
  -6   7   4    12537.67    11906.12    437.18 o 
  -5   7   4       91.94      150.27     73.88 o 
  -4   7   4     5558.33     5429.33    222.77 o 
  -3   7   4        6.26       69.45     47.11 o 
  -2   7   4    15088.64    15355.91    397.64 o 
  -1   7   4       97.24       57.63     58.71 o 
   0   7   4     4495.12     4296.00    256.60 o 
   1   7   4      398.56      435.58    119.31 o 
   2   7   4     7210.48     6618.94    456.33 o 
   3   7   4      149.58      235.07     73.41 o 
   4   7   4     1896.20     1827.99    179.27 o 
   5   7   4      124.38      244.58    107.91 o 
   6   7   4     5784.90     6512.63    367.93 o 
   7   7   4        4.03      102.01     89.67 o 
   8   7   4     2660.56     2587.78    388.09 o 
   9   7   4        1.28      202.29    145.92 o 
  10   7   4     7520.06     7667.32    609.85 o 
 -10   8   4      387.47      730.62    209.23 o 
  -9   8   4      139.92      233.34    115.01 o 
  -8   8   4      147.00      417.08    136.41 o 
  -7   8   4    11764.09    11565.61    512.61 o 
  -6   8   4      118.92      342.25    119.10 o 
  -5   8   4     1853.76     1832.23    195.63 o 
  -4   8   4     1639.74     1779.01    185.87 o 
  -3   8   4    18396.68    17990.38    511.33 o 
  -2   8   4      339.24      416.17     86.56 o 
  -1   8   4      207.76      220.37     83.16 o 
   0   8   4      552.06      517.16    115.00 o 
   1   8   4    21720.86    23069.94    894.84 o 
   2   8   4      116.63      190.64     67.81 o 
   3   8   4      918.50     1067.71    129.19 o 
   4   8   4      713.69      795.69    121.42 o 
   5   8   4     9472.79     9590.32    489.36 o 
   6   8   4        6.13       51.47     71.58 o 
   7   8   4      971.80     1180.99    223.70 o 
   8   8   4      179.89      315.36    256.92 o 
   9   8   4     5910.74     5906.90    745.13 o 
 -10   9   4     2140.47     2705.50    426.52 o 
  -9   9   4     1271.70     1439.41    243.52 o 
  -8   9   4      755.03      686.98    159.67 o 
  -7   9   4       17.01      217.33    109.04 o 
  -6   9   4     3881.69     4102.77    325.43 o 
  -5   9   4     3763.26     3805.31    261.31 o 
  -4   9   4     4990.17     4739.20    261.94 o 
  -3   9   4     1958.88     1886.49    242.44 o 
  -2   9   4     7028.64     7016.79    307.05 o 
  -1   9   4     2200.50     1970.97    199.32 o 
   0   9   4     3123.76     3202.11    246.42 o 
   1   9   4     1245.14     1329.63    205.70 o 
   2   9   4    12451.47    12235.75    492.29 o 
   3   9   4      339.52      337.82    125.78 o 
   4   9   4      854.44     1084.26    191.47 o 
   5   9   4      241.62      285.79    151.50 o 
   6   9   4    10968.97    10424.92    508.92 o 
   7   9   4     2409.38     2168.56    298.64 o 
   8   9   4     1263.70     1542.29    325.00 o 
   9   9   4      263.81      320.90    162.34 o 
  -9  10   4      205.74      364.02    157.01 o 
  -8  10   4     3248.05     3652.63    795.99 o 
  -7  10   4     2742.03     3275.04    444.13 o 
  -6  10   4      342.49      320.58    168.65 o 
  -5  10   4      603.93      826.19    180.83 o 
  -4  10   4     5974.30     5792.63    370.24 o 
  -3  10   4    11712.93    11262.51    508.09 o 
  -2  10   4     2955.47     2857.41    233.15 o 
  -1  10   4      581.14      694.60    141.19 o 
   0  10   4     1686.67     1691.32    200.75 o 
   1  10   4     7943.42     7698.31    405.62 o 
   2  10   4      858.82      854.43    187.01 o 
   3  10   4       44.57       60.24    101.29 o 
   4  10   4     6420.13     6199.94    378.72 o 
   5  10   4     5279.48     5422.44    525.68 o 
   6  10   4      434.37      462.49    198.34 o 
   7  10   4      486.79      484.81    251.12 o 
   8  10   4     1269.50      738.21    354.15 o 
  -9  11   4     3128.10     3210.47    470.49 o 
  -8  11   4     1332.37     1475.86    327.22 o 
  -7  11   4      728.87     1042.67    264.42 o 
  -6  11   4     2413.53     2842.61    446.89 o 
  -5  11   4     4416.44     4846.89    379.04 o 
  -4  11   4      728.67     1078.35    210.83 o 
  -3  11   4      491.69      394.61    144.67 o 
  -2  11   4     3490.97     3553.66    347.25 o 
  -1  11   4     6557.31     6279.67    330.92 o 
   0  11   4     1070.65     1098.51    183.56 o 
   1  11   4      366.34      443.17    146.84 o 
   2  11   4      684.78      680.94    167.81 o 
   3  11   4     6586.85     5851.77    394.17 o 
   4  11   4     1726.47     1737.52    342.79 o 
   5  11   4     2293.89     1919.46    367.48 o 
   6  11   4     2414.15     2443.41    421.02 o 
   7  11   4     2561.97     2217.60    543.00 o 
  -8  12   4     4343.83     4680.52    563.27 o 
  -7  12   4       94.32      227.67    149.50 o 
  -6  12   4     2253.79     2257.80    402.29 o 
  -5  12   4       25.58      172.44    108.60 o 
  -4  12   4     4994.52     5127.88    410.99 o 
  -3  12   4     1078.02     1053.04    222.58 o 
  -2  12   4     2955.13     3182.33    359.49 o 
  -1  12   4      313.22      328.76    115.03 o 
   0  12   4     3063.92     3348.05    334.16 o 
   1  12   4      640.85      594.98    169.97 o 
   2  12   4     1536.60     1630.16    257.74 o 
   3  12   4      165.61      241.57    126.19 o 
   4  12   4     6160.41     5913.81    589.56 o 
   5  12   4      545.45      914.25    274.40 o 
   6  12   4     1285.63     1198.36    300.14 o 
  -7  13   4      125.72      282.81    177.75 o 
  -6  13   4      436.53      510.09    254.86 o 
  -5  13   4     4608.49     4549.68    548.62 o 
  -4  13   4       57.81      211.47    117.92 o 
  -3  13   4       90.40      306.97    133.93 o 
  -2  13   4     1750.70     1632.15    279.64 o 
  -1  13   4     6209.85     6188.84    464.37 o 
   0  13   4      208.71      393.65    141.26 o 
   1  13   4       87.22      185.16    120.48 o 
   2  13   4       18.79       38.10    106.35 o 
   3  13   4     7031.67     7058.34    456.80 o 
   4  13   4      166.02      310.75    175.71 o 
   5  13   4      954.66      891.20    269.57 o 
  -6  14   4     1745.31     1853.43    380.36 o 
  -5  14   4      284.93      654.19    226.76 o 
  -4  14   4     3076.06     3551.34    408.14 o 
  -3  14   4       38.72      232.08    129.61 o 
  -2  14   4     2183.79     2137.38    324.74 o 
  -1  14   4       37.86       75.58    109.95 o 
   0  14   4     5983.64     5676.35    549.94 o 
   1  14   4      240.47      546.27    164.52 o 
   2  14   4     1382.21     1484.14    259.98 o 
   3  14   4       34.37      124.54    180.61 o 
   4  14   4     5440.04     5068.95    587.81 o 
  -4  15   4      221.04      390.32    162.50 o 
  -3  15   4       14.71      137.97    139.36 o 
  -2  15   4      549.32     1018.27    224.75 o 
  -1  15   4     6144.42     6135.60    516.56 o 
   0  15   4       16.09      266.13    152.33 o 
   1  15   4      117.27      307.79    168.24 o 
   2  15   4      137.60      294.82    204.20 o 
 -11   0   5     4055.37     3874.31    725.87 o 
  -9   0   5     3766.23     3835.04    635.37 o 
  -7   0   5     7153.27     7055.11    260.63 o 
  -5   0   5      712.07      651.00     94.17 o 
  -3   0   5     2266.28     2071.67    181.33 o 
  -1   0   5    13952.15    12358.61    450.02 o 
   1   0   5    24406.75    23824.74    879.95 o 
   3   0   5     4012.86     3854.11    375.84 o 
   5   0   5     9998.47    10320.38    474.88 o 
   7   0   5     1221.17      985.41    356.77 o 
   9   0   5     4733.30     5099.05    784.58 o 
 -12   1   5     7388.18     7334.17    662.43 o 
 -11   1   5      420.71      363.54    198.72 o 
 -10   1   5       49.82       97.98    135.98 o 
  -9   1   5      295.81      169.08    160.54 o 
  -8   1   5    13488.12    12638.03    488.26 o 
  -7   1   5       10.24       24.45     55.21 o 
  -6   1   5     1457.26     1515.32    108.00 o 
  -5   1   5       46.33       70.68     41.59 o 
  -4   1   5    20815.12    21027.87    450.34 o 
  -3   1   5      244.96      170.30     60.18 o 
  -2   1   5       34.84       69.09     55.38 o 
  -1   1   5      863.61      818.50    129.29 o 
   0   1   5    35359.26    33019.09    597.99 o 
   1   1   5       35.55       31.45     61.83 o 
   2   1   5       75.53      135.47     99.82 o 
   3   1   5     1916.33     2193.07    227.78 o 
   4   1   5     7831.98     7688.52    285.65 o 
   5   1   5      282.18      378.39     98.01 o 
   6   1   5      362.24      398.15    166.90 o 
   7   1   5     1089.18     1119.73    259.89 o 
   8   1   5    10203.74     9144.73    619.63 o 
   9   1   5       95.09      117.91    140.09 o 
  10   1   5       69.52      175.48    165.06 o 
 -12   2   5      327.13      446.31    208.70 o 
 -11   2   5     4963.86     4618.32    545.98 o 
 -10   2   5     2580.58     2413.39    402.21 o 
  -9   2   5     3565.20     3333.44    315.04 o 
  -8   2   5     1182.09     1207.39    164.70 o 
  -7   2   5     8189.09     7969.27    269.83 o 
  -6   2   5     4466.97     4039.09    210.16 o 
  -5   2   5     6199.70     6275.25    183.81 o 
  -4   2   5       16.32        0.00     47.62 o 
  -3   2   5    11738.07    11453.14    278.09 o 
  -2   2   5    17811.74    17801.43    495.30 o 
  -1   2   5    14389.58    12774.00    708.11 o 
   0   2   5      905.40      911.69    171.76 o 
   1   2   5    23173.79    22485.99    505.08 o 
   2   2   5       65.71       13.97     63.68 o 
   3   2   5     8777.69     8714.52    396.13 o 
   4   2   5       68.64      111.22     69.10 o 
   5   2   5     6854.85     6606.05    275.09 o 
   6   2   5     2043.72     2089.92    237.21 o 
   7   2   5     1808.31     1863.95    333.64 o 
   8   2   5        0.89       98.69    122.27 o 
   9   2   5     4836.61     5332.42    565.47 o 
  10   2   5      589.77      767.25    259.19 o 
 -12   3   5     5891.90     5457.38    614.81 o 
 -11   3   5     1553.34     2003.70    382.87 o 
 -10   3   5      317.82      555.26    212.06 o 
  -9   3   5     3345.67     3640.14    330.87 o 
  -8   3   5     7252.14     6922.69    320.14 o 
  -7   3   5     2265.55     2348.78    174.83 o 
  -6   3   5       65.89       70.85     63.49 o 
  -5   3   5     8100.37     7538.69    251.11 o 
  -4   3   5     8411.57     8424.72    256.28 o 
  -3   3   5     2664.85     2471.11    152.04 o 
  -2   3   5      201.80      160.31     43.79 o 
  -1   3   5    16987.19    16842.59    558.48 o 
   0   3   5    30436.58    30993.69    857.13 o 
   1   3   5     1756.15     1867.81    225.76 o 
   2   3   5      176.47       90.36     98.98 o 
   3   3   5    11541.11    11159.74    327.83 o 
   4   3   5    18739.75    18920.77    415.58 o 
   5   3   5     6174.78     6197.06    271.58 o 
   6   3   5     1105.66      970.75    182.92 o 
   7   3   5     5997.42     5381.21    459.72 o 
   8   3   5     4627.20     4686.27    502.78 o 
   9   3   5       47.16       85.75    133.53 o 
  10   3   5      597.71      579.27    228.14 o 
 -12   4   5        7.31      104.76    131.09 o 
 -11   4   5     2354.00     2009.99    383.35 o 
 -10   4   5    10718.94     9831.29    508.99 o 
  -9   4   5     4517.92     4132.34    355.63 o 
  -8   4   5       54.69       61.11     79.10 o 
  -7   4   5     2145.88     2274.72    214.09 o 
  -6   4   5    14451.78    14067.16    362.03 o 
  -5   4   5     5880.06     5669.76    228.41 o 
  -4   4   5       35.85       82.77     58.19 o 
  -3   4   5     9066.79     8886.17    264.47 o 
  -2   4   5    15757.43    16057.78    263.15 o 
  -1   4   5     2104.48     1824.46    233.39 o 
   0   4   5       15.68        0.00     83.32 o 
   1   4   5     3617.32     3204.65    281.18 o 
   2   4   5    11814.79    10500.75    464.66 o 
   3   4   5     5792.40     5431.07    283.72 o 
   4   4   5      142.94      174.97     70.61 o 
   5   4   5     3160.48     3434.92    290.33 o 
   6   4   5    12096.81    12246.50    499.97 o 
   7   4   5      886.06      827.95    240.40 o 
   8   4   5     1061.24      944.81    254.75 o 
   9   4   5     4782.05     4447.15    524.76 o 
  10   4   5     3295.70     3376.32    502.52 o 
 -11   5   5     2633.61     2801.86    446.33 o 
 -10   5   5        9.51      201.20    106.64 o 
  -9   5   5     6650.62     6555.68    403.18 o 
  -8   5   5      476.43      532.88    124.86 o 
  -7   5   5     5753.26     5423.34    286.29 o 
  -6   5   5     1162.15     1158.84    140.02 o 
  -5   5   5     6334.09     5737.32    293.07 o 
  -4   5   5     1210.45     1112.33    126.35 o 
  -3   5   5     5494.11     5315.35    214.57 o 
  -2   5   5      758.26      767.41     82.84 o 
  -1   5   5     9132.70     8417.24    305.05 o 
   0   5   5     8731.39     8592.67    438.80 o 
   1   5   5     9816.33     9685.05    512.34 o 
   2   5   5      678.98      749.41    178.72 o 
   3   5   5    14652.55    14515.97    798.34 o 
   4   5   5     3598.48     3665.79    226.65 o 
   5   5   5     4833.36     4355.91    307.30 o 
   6   5   5       14.95       43.91     90.35 o 
   7   5   5     6403.89     6249.08    951.75 o 
   8   5   5      101.57      183.38    145.38 o 
   9   5   5     1768.37     1734.69    375.09 o 
  10   5   5      519.70      685.12    226.06 o 
 -11   6   5      145.79      519.12    156.82 o 
 -10   6   5     4571.39     5049.52    410.54 o 
  -9   6   5      639.59      669.81    169.48 o 
  -8   6   5       76.89      218.24     95.72 o 
  -7   6   5      398.07      316.26    104.63 o 
  -6   6   5    12163.30    12226.50    357.66 o 
  -5   6   5      456.76      379.55     93.39 o 
  -4   6   5      432.48      351.91     87.25 o 
  -3   6   5     3004.28     2912.75    176.84 o 
  -2   6   5     8388.93     8174.08    242.14 o 
  -1   6   5     1508.31     1608.14    153.37 o 
   0   6   5       47.84       78.05     73.35 o 
   1   6   5     4143.60     3667.32    244.03 o 
   2   6   5    23087.60    21685.80    721.98 o 
   3   6   5       33.06       97.47     71.75 o 
   4   6   5       82.11      120.99     79.71 o 
   5   6   5       25.35       32.18     85.26 o 
   6   6   5    11189.15    10571.74    534.79 o 
   7   6   5      184.02      399.94    123.01 o 
   8   6   5      755.35      925.68    247.90 o 
   9   6   5       28.69      217.33    236.16 o 
 -11   7   5     2947.18     3611.33    390.95 o 
 -10   7   5      233.72      478.00    139.66 o 
  -9   7   5     1769.84     2267.23    242.46 o 
  -8   7   5      759.34      793.25    150.71 o 
  -7   7   5    11951.78    12264.13    439.58 o 
  -6   7   5       28.55       57.56     68.16 o 
  -5   7   5    10985.75    10642.50    332.63 o 
  -4   7   5       40.12       52.43     57.29 o 
  -3   7   5     5761.10     5834.74    235.30 o 
  -2   7   5      274.95      334.07     78.59 o 
  -1   7   5     4874.95     4628.25    238.26 o 
   0   7   5      255.15      409.48    117.85 o 
   1   7   5     3058.29     3046.48    248.85 o 
   2   7   5       25.68       90.33     67.57 o 
   3   7   5     3481.18     3662.06    225.70 o 
   4   7   5       41.18      120.51     78.59 o 
   5   7   5     2845.41     3036.60    290.36 o 
   6   7   5      103.10      286.97    121.70 o 
   7   7   5     5474.65     5585.77    370.86 o 
   8   7   5       26.34       40.76    129.58 o 
   9   7   5     3640.06     4449.54    578.72 o 
 -10   8   5     4613.15     4666.78    525.15 o 
  -9   8   5      232.16      643.57    152.63 o 
  -8   8   5      742.77      776.41    179.06 o 
  -7   8   5      111.66      219.32    100.38 o 
  -6   8   5    10392.76    10091.51    394.08 o 
  -5   8   5     3296.28     3430.91    259.38 o 
  -4   8   5      280.87      337.27    104.79 o 
  -3   8   5       82.89       58.92     69.11 o 
  -2   8   5    12104.73    12201.95    330.96 o 
  -1   8   5      315.83      248.77     94.31 o 
   0   8   5      151.33      125.62     95.69 o 
   1   8   5      126.46      204.73    103.77 o 
   2   8   5    16786.99    15298.28   1141.68 o 
   3   8   5      207.45      232.68     81.05 o 
   4   8   5     1488.91     1511.45    165.20 o 
   5   8   5      343.86      466.45    119.39 o 
   6   8   5     9903.04     9870.91    475.58 o 
   7   8   5       32.76       88.06    128.80 o 
   8   8   5      107.51      445.40    249.44 o 
   9   8   5      445.98      927.81    333.95 o 
 -10   9   5       13.25      209.42    124.88 o 
  -9   9   5     3384.54     3106.45    355.67 o 
  -8   9   5     1078.46     1190.59    216.51 o 
  -7   9   5     1912.95     2504.67    300.67 o 
  -6   9   5        1.80      152.09     90.34 o 
  -5   9   5    10077.54     9588.06    389.99 o 
  -4   9   5     3156.93     3376.22    252.05 o 
  -3   9   5     4875.64     4944.70    277.64 o 
  -2   9   5       40.14      114.65     95.82 o 
  -1   9   5     3749.18     3420.16    243.04 o 
   0   9   5     2374.83     2804.56    287.75 o 
   1   9   5     5640.65     5295.11    332.71 o 
   2   9   5       81.13      135.02    103.10 o 
   3   9   5     3198.68     2994.61    297.95 o 
   4   9   5     4350.43     4357.66    333.40 o 
   5   9   5     3151.74     3065.82    316.85 o 
   6   9   5      354.57      474.99    153.07 o 
   7   9   5     5719.94     5197.14    413.18 o 
   8   9   5     1304.71     1560.96    326.04 o 
  -9  10   5      913.51     1174.39    286.64 o 
  -8  10   5        1.80      295.21    153.89 o 
  -7  10   5     2443.26     2527.43    404.79 o 
  -6  10   5    11341.43    10522.75    756.91 o 
  -5  10   5     1123.67     1262.27    227.60 o 
  -4  10   5      382.70      411.32    134.45 o 
  -3  10   5     5069.49     5005.72    365.37 o 
  -2  10   5     7030.10     7101.84    417.72 o 
  -1  10   5     5303.15     4855.49    295.31 o 
   0  10   5      438.71      401.11    134.59 o 
   1  10   5     5067.04     4821.12    351.45 o 
   2  10   5     1415.51     1482.31    235.47 o 
   3  10   5     1803.29     1734.94    253.95 o 
   4  10   5       32.92       18.14    108.93 o 
   5  10   5     4278.13     4829.14    855.08 o 
   6  10   5     6579.62     6065.07    897.34 o 
   7  10   5     1668.04     1739.46    366.58 o 
  -8  11   5     6204.05     6377.41    559.21 o 
  -7  11   5      453.23      710.96    228.34 o 
  -6  11   5        5.88      249.73    144.35 o 
  -5  11   5     1435.62     1508.70    248.92 o 
  -4  11   5     6234.57     6079.87    402.54 o 
  -3  11   5     2559.01     2551.62    315.96 o 
  -2  11   5      383.08      416.23    151.12 o 
  -1  11   5     2883.54     2697.89    325.77 o 
   0  11   5     5530.46     5519.25    385.12 o 
   1  11   5      263.39      279.13    126.67 o 
   2  11   5      881.54      823.45    193.99 o 
   3  11   5     2535.08     2801.07    320.97 o 
   4  11   5     4058.27     4532.68    505.36 o 
   5  11   5      197.11      309.23    183.17 o 
   6  11   5      458.36      621.05    230.65 o 
   7  11   5     1875.76     1876.05    590.68 o 
  -8  12   5       15.97      325.37    158.03 o 
  -7  12   5     2345.64     2459.83    461.10 o 
  -6  12   5     1613.65     1754.01    360.65 o 
  -5  12   5     1774.42     1967.38    292.31 o 
  -4  12   5       47.11      201.96    119.77 o 
  -3  12   5     5048.73     4867.89    421.68 o 
  -2  12   5     2626.55     3016.00    351.52 o 
  -1  12   5     2493.76     2682.44    340.69 o 
   0  12   5       83.75      314.54    164.84 o 
   1  12   5     5511.15     5714.65    401.62 o 
   2  12   5      243.14      421.90    150.43 o 
   3  12   5     1423.28     1850.01    280.78 o 
   4  12   5        1.36       99.55    148.82 o 
   5  12   5     4097.69     4258.75    631.63 o 
   6  12   5      418.04      306.49    256.54 o 
  -7  13   5      177.94      325.75    189.04 o 
  -6  13   5        0.66      219.52    259.91 o 
  -5  13   5      323.43      553.76    150.14 o 
  -4  13   5     6177.88     6452.51    464.03 o 
  -3  13   5      158.20      461.29    155.21 o 
  -2  13   5      239.83      415.05    157.68 o 
  -1  13   5      483.65      581.55    173.98 o 
   0  13   5     6340.41     6379.56    541.83 o 
   1  13   5        1.43       78.41    141.69 o 
   2  13   5      468.61      498.63    165.32 o 
   3  13   5      581.87      887.62    192.27 o 
   4  13   5     4522.83     4328.57    542.67 o 
   5  13   5      263.76      352.88    194.76 o 
  -5  14   5     2587.41     2832.07    481.03 o 
  -4  14   5       22.80      304.45    131.41 o 
  -3  14   5     1611.61     1954.57    314.30 o 
  -2  14   5        0.05      192.31    148.72 o 
  -1  14   5     2078.10     2505.30    432.40 o 
   0  14   5      163.97      408.83    221.95 o 
   1  14   5     4164.40     5029.07    570.42 o 
   2  14   5       37.13      300.29    128.17 o 
   3  14   5     1459.86     1724.75    371.56 o 
  -3  15   5      129.53      395.58    190.35 o 
  -2  15   5      424.97      611.30    183.50 o 
  -1  15   5      407.84      601.42    218.18 o 
   0  15   5     5819.69     6217.85    643.89 o 
   1  15   5       70.04      313.93    175.88 o 
 -12   0   6     4445.51     5117.00    863.87 o 
 -10   0   6     2095.21     2016.81    534.40 o 
  -8   0   6     4826.76     4821.19    602.46 o 
  -6   0   6     8911.25     8764.56    283.68 o 
  -4   0   6    11879.15    11582.15    308.10 o 
  -2   0   6    15207.32    14380.69    684.41 o 
   0   0   6     5641.27     5353.35    472.70 o 
   2   0   6    11225.67    10879.84    668.28 o 
   4   0   6     1731.53     1623.17    504.86 o 
   6   0   6    10055.33     9958.01    856.39 o 
   8   0   6     6531.36     6636.43    777.48 o 
  10   0   6     3102.62     3556.06    749.06 o 
 -12   1   6        1.05      212.90    158.75 o 
 -11   1   6     8257.32     7618.28    621.41 o 
 -10   1   6       72.96      174.12    164.72 o 
  -9   1   6      623.24      653.93    227.72 o 
  -8   1   6       91.26      119.23     74.38 o 
  -7   1   6    13930.41    13582.89    367.22 o 
  -6   1   6       10.43       67.78     48.83 o 
  -5   1   6        0.73       43.40     47.15 o 
  -4   1   6      179.54      192.05     57.69 o 
  -3   1   6    28482.39    27970.61    478.27 o 
  -2   1   6     1051.70     1006.37    118.55 o 
  -1   1   6      111.34       76.11     77.58 o 
   0   1   6        5.96       30.63     69.52 o 
   1   1   6    18527.38    17861.45    597.19 o 
   2   1   6      197.71      240.29    120.28 o 
   3   1   6       96.14       39.93    137.62 o 
   4   1   6      436.63      443.21    104.79 o 
   5   1   6     9697.07     9618.28    351.45 o 
   6   1   6      460.63      490.06    207.55 o 
   7   1   6      214.30      273.40    162.32 o 
   8   1   6      401.89      224.24    165.45 o 
   9   1   6     8163.67     8592.09    655.18 o 
  10   1   6      156.24      275.18    188.65 o 
 -12   2   6     3470.12     3514.12    526.92 o 
 -11   2   6        0.66      151.10    150.59 o 
 -10   2   6     3651.10     3632.74    475.39 o 
  -9   2   6     1706.13     1985.20    356.26 o 
  -8   2   6     6439.98     6014.69    391.40 o 
  -7   2   6        0.34      102.23     63.41 o 
  -6   2   6     7215.09     6582.04    249.52 o 
  -5   2   6      445.85      417.56     89.73 o 
  -4   2   6    16515.63    16223.15    359.43 o 
  -3   2   6      283.59      313.32     76.92 o 
  -2   2   6    13716.41    13354.67    370.76 o 
  -1   2   6    11780.70    10998.62    480.30 o 
   0   2   6    14561.05    13294.07    427.89 o 
   1   2   6     1174.46     1151.26    161.29 o 
   2   2   6     8623.44     7937.93    335.85 o 
   3   2   6     4700.26     4516.56    323.10 o 
   4   2   6     3637.28     3514.19    226.82 o 
   5   2   6       18.17       46.63     72.23 o 
   6   2   6     4017.31     3801.18    309.76 o 
   7   2   6     4443.16     4070.55    469.82 o 
   8   2   6     3800.86     3682.83    476.74 o 
   9   2   6       54.83      113.76    129.85 o 
  10   2   6     3524.85     3415.79    519.65 o 
 -12   3   6      380.42      646.37    228.77 o 
 -11   3   6     5126.54     4931.92    567.86 o 
 -10   3   6     2241.09     2187.56    386.53 o 
  -9   3   6       71.17      103.52    148.07 o 
  -8   3   6     1139.64     1285.38    179.42 o 
  -7   3   6     8073.14     8359.30    296.15 o 
  -6   3   6     2289.72     2358.96    178.19 o 
  -5   3   6      166.58      147.46     72.23 o 
  -4   3   6     2203.87     2331.36    167.59 o 
  -3   3   6    15508.35    15445.21    356.92 o 
  -2   3   6     7618.70     7911.16    292.50 o 
  -1   3   6       82.22      119.09    110.05 o 
   0   3   6      443.37      415.22    145.63 o 
   1   3   6    16221.85    15115.34    654.63 o 
   2   3   6     2932.49     2846.84    235.17 o 
   3   3   6        9.75        0.00     59.45 o 
   4   3   6     2600.22     2688.24    214.05 o 
   5   3   6     5833.70     5775.23    347.27 o 
   6   3   6     2808.74     2567.65    281.30 o 
   7   3   6        1.81      132.94    131.19 o 
   8   3   6     3681.63     3876.65    487.52 o 
   9   3   6     6963.34     7111.68    600.93 o 
  10   3   6      441.81      887.17    279.10 o 
 -11   4   6      318.46      722.46    236.03 o 
 -10   4   6      827.17     1205.50    295.95 o 
  -9   4   6     8570.31     8020.65    439.30 o 
  -8   4   6     3445.34     3733.20    268.05 o 
  -7   4   6      239.04      356.25     91.45 o 
  -6   4   6     2594.81     2690.87    193.44 o 
  -5   4   6    13267.04    13097.49    355.44 o 
  -4   4   6     2241.24     2161.89    167.61 o 
  -3   4   6      292.00      316.25     82.31 o 
  -2   4   6     7858.82     7671.75    232.27 o 
  -1   4   6    16787.63    15566.93   1126.02 o 
   0   4   6     3436.53     3374.70    305.52 o 
   1   4   6      842.06      583.89    160.51 o 
   2   4   6     1580.46     1677.68    249.28 o 
   3   4   6    14655.66    13889.49    543.95 o 
   4   4   6     4510.35     4459.53    219.51 o 
   5   4   6     1138.19     1198.93    203.31 o 
   6   4   6     1507.71     1639.62    238.87 o 
   7   4   6     7431.74     6851.61    841.99 o 
   8   4   6      871.47     1095.79    278.51 o 
   9   4   6      155.85      228.68    153.32 o 
 -11   5   6      738.37      923.09    260.98 o 
 -10   5   6     4740.75     5682.72    565.31 o 
  -9   5   6      169.55      178.55    115.41 o 
  -8   5   6     4728.43     4575.38    292.15 o 
  -7   5   6      205.19      228.87     96.85 o 
  -6   5   6     7534.01     7296.12    283.89 o 
  -5   5   6      114.68      204.78     74.55 o 
  -4   5   6     7170.19     6721.67    258.62 o 
  -3   5   6     6928.50     6782.98    255.76 o 
  -2   5   6     3200.24     3164.97    158.25 o 
  -1   5   6      348.85      434.30    104.05 o 
   0   5   6     9913.22     9811.58    500.93 o 
   1   5   6     1864.41     1874.92    266.81 o 
   2   5   6     7489.45     6770.54    419.54 o 
   3   5   6      162.74      213.34    100.03 o 
   4   5   6     5515.70     5478.94    244.04 o 
   5   5   6      790.50      923.48    187.77 o 
   6   5   6     4174.74     3825.83    338.33 o 
   7   5   6      138.37       21.33    103.16 o 
   8   5   6     3543.49     3908.24    489.11 o 
   9   5   6     1319.95     1662.90    357.64 o 
 -11   6   6       69.04      162.57    153.59 o 
 -10   6   6       86.33      332.28    128.61 o 
  -9   6   6     9238.22     8931.25    407.95 o 
  -8   6   6      199.12      422.22    112.24 o 
  -7   6   6       77.82       96.24     78.03 o 
  -6   6   6     1072.57     1125.26    145.13 o 
  -5   6   6    19269.12    18180.13    439.81 o 
  -4   6   6      311.58      325.05     90.41 o 
  -3   6   6       74.48       43.63     60.64 o 
  -2   6   6      983.44     1066.52    153.32 o 
  -1   6   6     7385.52     6244.72    487.40 o 
   0   6   6     2669.35     2364.40    220.83 o 
   1   6   6       22.10       27.06    104.05 o 
   2   6   6      348.62      365.32    144.72 o 
   3   6   6    10762.64     9962.14    423.86 o 
   4   6   6       12.84      103.75     75.86 o 
   5   6   6      604.33      630.83    158.62 o 
   6   6   6      633.90      907.21    185.55 o 
   7   6   6     4052.94     4377.09    482.40 o 
   8   6   6       20.31      166.85    148.55 o 
   9   6   6      344.54      351.26    172.79 o 
 -11   7   6        1.64      594.98    300.67 o 
 -10   7   6     4847.72     5451.56    423.36 o 
  -9   7   6      139.07      348.67     97.45 o 
  -8   7   6     4961.36     4974.21    317.81 o 
  -7   7   6       33.45      162.94     83.39 o 
  -6   7   6     7497.13     7027.62    290.74 o 
  -5   7   6     1123.36     1009.76    141.70 o 
  -4   7   6     9197.09     8757.40    308.48 o 
  -3   7   6      606.16      626.10    127.79 o 
  -2   7   6     3983.71     3841.23    252.42 o 
  -1   7   6      256.38      344.19    109.35 o 
   0   7   6    10124.76     9637.82    400.37 o 
   1   7   6        5.32       22.57     79.29 o 
   2   7   6    10321.85     8923.97   1170.52 o 
   3   7   6     1039.21      964.51    179.17 o 
   4   7   6    13038.41    13229.06    440.02 o 
   5   7   6      416.64      331.84    119.58 o 
   6   7   6     2705.69     2734.97    308.58 o 
   7   7   6        4.28      147.12     93.59 o 
   8   7   6     2746.30     2615.32    413.67 o 
 -10   8   6      299.53      650.61    227.93 o 
  -9   8   6     6987.05     6929.00    437.80 o 
  -8   8   6       43.60      145.24     99.71 o 
  -7   8   6        1.79      112.44    143.09 o 
  -6   8   6        2.69      104.18     77.95 o 
  -5   8   6    10795.57    10444.71    404.46 o 
  -4   8   6      830.32      954.80    158.48 o 
  -3   8   6       51.95      107.02     78.27 o 
  -2   8   6      502.80      626.22    161.73 o 
  -1   8   6     8188.77     7313.77    488.54 o 
   0   8   6        3.78        0.00     77.77 o 
   1   8   6      469.21      389.97    131.97 o 
   2   8   6     3465.62     3695.09    251.35 o 
   3   8   6    10986.60    10988.52    409.97 o 
   4   8   6      249.43      284.26     88.95 o 
   5   8   6      928.90     1050.13    199.32 o 
   6   8   6       58.49      229.05    112.65 o 
   7   8   6     6392.52     6490.39    532.72 o 
   8   8   6      198.70      328.72    241.96 o 
 -10   9   6     4348.17     4361.43    622.28 o 
  -9   9   6        4.59      206.38    106.96 o 
  -8   9   6     5464.37     5312.89    420.88 o 
  -7   9   6     2475.34     2634.27    309.81 o 
  -6   9   6     8167.71     7660.45    364.84 o 
  -5   9   6      170.01      409.23    106.34 o 
  -4   9   6     6088.62     5898.22    329.80 o 
  -3   9   6     3446.88     3672.66    265.56 o 
  -2   9   6     7145.44     6585.64    394.01 o 
  -1   9   6       14.58       16.31    108.64 o 
   0   9   6     2597.43     2934.15    284.31 o 
   1   9   6      643.92      827.16    181.85 o 
   2   9   6     5775.80     5272.07    346.05 o 
   3   9   6        4.19       93.70     90.17 o 
   4   9   6     3622.78     4058.91    457.28 o 
   5   9   6     2788.20     2834.59    471.95 o 
   6   9   6     3192.56     3375.63    364.71 o 
   7   9   6       25.77      150.78    123.33 o 
  -9  10   6     4506.20     4756.53    610.69 o 
  -8  10   6     2113.13     2734.39    423.45 o 
  -7  10   6        3.46      185.10    128.43 o 
  -6  10   6      465.06      531.39    202.73 o 
  -5  10   6     3855.68     3882.39    363.67 o 
  -4  10   6     4114.73     3932.61    363.89 o 
  -3  10   6        0.60       37.85     95.39 o 
  -2  10   6     2288.64     2365.42    301.23 o 
  -1  10   6     3815.61     4180.93    460.10 o 
   0  10   6     1769.41     1731.25    343.12 o 
   1  10   6        0.70       37.24     94.31 o 
   2  10   6     1304.53     1472.61    237.87 o 
   3  10   6     9660.44     8543.38    460.16 o 
   4  10   6     1709.88     1867.94    354.49 o 
   5  10   6       10.28       54.87    128.31 o 
   6  10   6     1899.38     1794.27    385.00 o 
   7  10   6     6515.34     6638.46    602.32 o 
  -8  11   6      786.32     1004.14    276.50 o 
  -7  11   6     2926.31     3293.48    477.99 o 
  -6  11   6      821.72     1014.13    270.21 o 
  -5  11   6       16.15      178.48    116.72 o 
  -4  11   6       13.62      142.67    110.56 o 
  -3  11   6     8454.96     8157.28    476.22 o 
  -2  11   6     1951.63     2236.14    308.75 o 
  -1  11   6        2.16       19.83    128.40 o 
   0  11   6     1631.85     1780.81    339.80 o 
   1  11   6     6029.09     5856.59    393.48 o 
   2  11   6      802.14      955.12    201.82 o 
   3  11   6       18.76      111.39    105.17 o 
   4  11   6     1885.59     1993.48    377.24 o 
   5  11   6     5442.08     5632.04    576.51 o 
   6  11   6      898.01     1266.30    384.06 o 
  -7  12   6        8.18      320.42    169.54 o 
  -6  12   6     1088.82     1497.16    342.08 o 
  -5  12   6     1271.13     1342.58    338.73 o 
  -4  12   6     2627.13     2616.72    339.21 o 
  -3  12   6      488.20      525.84    151.07 o 
  -2  12   6     2473.22     2350.20    329.88 o 
  -1  12   6     2064.60     2086.51    382.96 o 
   0  12   6     3407.34     3640.91    471.36 o 
   1  12   6        4.62      189.80    141.42 o 
   2  12   6     2738.57     2973.08    341.99 o 
   3  12   6     1700.86     1749.77    286.32 o 
   4  12   6     2094.91     2224.78    402.88 o 
   5  12   6       23.53      102.40    150.98 o 
  -6  13   6       54.15      299.61    174.41 o 
  -5  13   6       16.25      267.01    133.36 o 
  -4  13   6        0.95      262.05    114.56 o 
  -3  13   6     4854.35     5084.42    461.50 o 
  -2  13   6       11.62      204.00    123.15 o 
  -1  13   6       14.58      243.54    165.83 o 
   0  13   6       42.87      163.79    160.15 o 
   1  13   6     8172.80     8006.34    613.33 o 
   2  13   6       10.24      425.14    189.71 o 
   3  13   6       27.08      197.76    154.07 o 
   4  13   6      348.13      436.73    207.60 o 
  -4  14   6     2466.51     2687.32    366.14 o 
  -3  14   6       48.92      304.08    142.12 o 
  -2  14   6     3017.98     3563.19    419.15 o 
  -1  14   6       11.58      262.29    234.66 o 
   0  14   6     3134.71     3255.57    493.65 o 
   1  14   6       24.48      268.37    159.76 o 
   2  14   6     3669.14     3813.68    521.70 o 
 -11   0   7     4377.70     4782.30    809.64 o 
  -9   0   7       40.23        0.00    149.96 o 
  -7   0   7    10479.23    10006.16    429.00 o 
  -5   0   7     7354.01     7009.72    347.60 o 
  -3   0   7    11086.23    10818.47    417.55 o 
  -1   0   7    14944.95    14898.88    835.44 o 
   1   0   7    15392.32    14677.49    830.58 o 
   3   0   7    11427.61    11496.52    752.05 o 
   5   0   7     2291.33     2678.27    412.86 o 
   7   0   7     8065.13     7806.20    832.83 o 
   9   0   7     3880.01     4343.26    786.45 o 
 -12   1   7      292.40      438.46    218.40 o 
 -11   1   7      454.76      634.85    239.53 o 
 -10   1   7     8435.02     7068.72    578.93 o 
  -9   1   7       16.55       10.53    123.70 o 
  -8   1   7      697.67      679.37    139.41 o 
  -7   1   7        1.35       51.01     65.49 o 
  -6   1   7    20428.34    19970.48    509.64 o 
  -5   1   7        3.12       43.55     45.25 o 
  -4   1   7       85.87       90.99     64.87 o 
  -3   1   7     1420.10     1471.66    152.45 o 
  -2   1   7    20912.12    20145.39    435.17 o 
  -1   1   7     4627.52     4702.45    282.64 o 
   0   1   7     1800.61     2017.93    218.43 o 
   1   1   7     1906.59     2128.20    273.95 o 
   2   1   7    20208.40    19594.50    684.64 o 
   3   1   7        5.64        0.00     97.94 o 
   4   1   7       18.87       54.19     94.89 o 
   5   1   7      266.61      357.37    108.04 o 
   6   1   7    10264.05    10666.39    651.28 o 
   7   1   7       22.37      214.93    146.73 o 
   8   1   7        7.02       59.56    137.64 o 
   9   1   7        5.60      168.29    151.43 o 
 -12   2   7     1740.15     2045.51    411.35 o 
 -11   2   7     5136.82     5682.76    606.46 o 
 -10   2   7       34.41      200.28    156.96 o 
  -9   2   7     1276.17     1669.13    340.46 o 
  -8   2   7     3495.78     3538.05    263.25 o 
  -7   2   7     8148.43     8138.11    371.47 o 
  -6   2   7      378.10      445.57    100.74 o 
  -5   2   7     4103.31     3845.55    203.27 o 
  -4   2   7     1938.79     2032.00    164.22 o 
  -3   2   7    14771.48    14468.19    422.76 o 
  -2   2   7      244.25      215.05     81.85 o 
  -1   2   7     4860.58     4707.24    287.27 o 
   0   2   7     2541.65     1949.67    216.41 o 
   1   2   7     6997.10     6785.11    336.56 o 
   2   2   7       58.82        0.00     96.90 o 
   3   2   7     6036.95     5443.51    381.93 o 
   4   2   7      428.28      419.21    134.54 o 
   5   2   7     7084.94     6763.72    321.72 o 
   6   2   7      196.87      181.19    143.58 o 
   7   2   7     4223.26     4152.11    490.58 o 
   8   2   7     2627.45     2476.20    428.38 o 
   9   2   7     3842.27     4030.76    534.67 o 
 -11   3   7     1113.41     1493.33    341.69 o 
 -10   3   7     3167.19     3040.34    451.06 o 
  -9   3   7     4062.47     4583.50    499.38 o 
  -8   3   7      605.05      539.89    157.59 o 
  -7   3   7     1223.37     1330.46    155.60 o 
  -6   3   7    11442.59    11285.91    345.72 o 
  -5   3   7     2146.65     2195.21    176.22 o 
  -4   3   7     3104.55     2909.86    189.12 o 
  -3   3   7     1261.83     1235.41    164.04 o 
  -2   3   7    14704.59    14473.90    491.20 o 
  -1   3   7    10213.83     9527.17    492.45 o 
   0   3   7       71.85       43.79     68.40 o 
   1   3   7     1692.52     1622.54    209.08 o 
   2   3   7     4434.54     3986.86    269.68 o 
   3   3   7     2658.62     2833.92    251.42 o 
   4   3   7      560.13      630.76    153.30 o 
   5   3   7     3009.39     2992.88    299.45 o 
   6   3   7     7994.76     7274.66    416.36 o 
   7   3   7     1565.96     1718.28    341.64 o 
   8   3   7      206.34      206.79    177.28 o 
   9   3   7      688.97     1103.25    293.70 o 
 -11   4   7     1355.73     1695.10    362.10 o 
 -10   4   7       30.48      144.91    160.43 o 
  -9   4   7     4243.03     3633.21    454.52 o 
  -8   4   7     8907.54     8296.01    445.22 o 
  -7   4   7     1542.75     1733.91    173.70 o 
  -6   4   7       62.24       73.80     70.14 o 
  -5   4   7     4167.98     4295.36    220.63 o 
  -4   4   7     9655.53     9482.55    312.07 o 
  -3   4   7     7090.00     6883.94    301.91 o 
  -2   4   7     1119.39     1088.68    180.82 o 
  -1   4   7      754.74      873.14    206.96 o 
   0   4   7    11748.05    11044.35    541.82 o 
   1   4   7     1142.21     1081.17    224.93 o 
   2   4   7       38.48       62.54     82.10 o 
   3   4   7      564.56      547.77    138.78 o 
   4   4   7     8479.59     8433.65    311.74 o 
   5   4   7     5239.01     5213.78    359.44 o 
   6   4   7      152.58      306.50    129.78 o 
   7   4   7     1148.91     1448.79    314.97 o 
   8   4   7     3003.65     3222.26    474.13 o 
   9   4   7      899.62     1143.58    306.47 o 
 -11   5   7     1235.86     1795.75    366.31 o 
 -10   5   7      717.79      747.40    236.36 o 
  -9   5   7     4350.55     4539.19    389.44 o 
  -8   5   7       70.63      175.36     83.63 o 
  -7   5   7     3580.42     3854.68    234.57 o 
  -6   5   7       94.73      189.88     78.61 o 
  -5   5   7    12541.07    11570.73    360.31 o 
  -4   5   7       53.24      127.93     70.25 o 
  -3   5   7     2748.19     2599.88    194.82 o 
  -2   5   7     2620.64     2647.75    328.82 o 
  -1   5   7     7395.98     6652.73    441.92 o 
   0   5   7      107.76      215.97    127.18 o 
   1   5   7     5120.43     3995.53    923.51 o 
   2   5   7      434.79      428.83    162.85 o 
   3   5   7     4609.37     4433.29    298.19 o 
   4   5   7      558.23      562.80    113.40 o 
   5   5   7     3303.41     3851.28    341.75 o 
   6   5   7     3828.82     3833.51    355.52 o 
   7   5   7     3211.53     3116.73    440.84 o 
   8   5   7        0.14       43.62    129.45 o 
 -11   6   7      123.30      272.95    246.26 o 
 -10   6   7      473.36      499.93    209.35 o 
  -9   6   7      731.11      873.92    160.37 o 
  -8   6   7     6905.39     6788.32    352.28 o 
  -7   6   7      275.93      356.84    105.59 o 
  -6   6   7      465.86      533.89    110.28 o 
  -5   6   7     1050.18     1383.12    161.74 o 
  -4   6   7     7462.29     7138.27    286.73 o 
  -3   6   7      997.13     1002.24    157.93 o 
  -2   6   7     1336.65     1221.76    250.97 o 
  -1   6   7       61.43        0.00     98.65 o 
   0   6   7    16823.00    16691.73    706.38 o 
   1   6   7       54.98      123.67    113.40 o 
   2   6   7       87.56      188.97    139.14 o 
   3   6   7      293.69      308.92    120.31 o 
   4   6   7    22053.97    20431.48   1058.73 o 
   5   6   7      140.70      292.39    121.98 o 
   6   6   7      132.59      102.25     91.07 o 
   7   6   7      256.10      363.19    172.96 o 
   8   6   7     4617.78     5930.75    603.01 o 
 -10   7   7       14.46      108.20    127.56 o 
  -9   7   7     5065.21     5542.13    352.49 o 
  -8   7   7      124.77      382.10    116.52 o 
  -7   7   7     6860.03     6744.20    345.54 o 
  -6   7   7      103.96      281.66     87.97 o 
  -5   7   7     3460.01     3659.55    240.77 o 
  -4   7   7      953.50     1055.22    145.78 o 
  -3   7   7     2839.58     2873.30    244.15 o 
  -2   7   7       63.18      105.21    124.78 o 
  -1   7   7     7682.63     6820.99    478.09 o 
   0   7   7     1272.03     1413.40    201.67 o 
   1   7   7     4242.73     3988.39    351.08 o 
   2   7   7      333.44      539.35    179.01 o 
   3   7   7    13503.35    13600.68    535.23 o 
   4   7   7       89.65      222.87     88.28 o 
   5   7   7     7004.60     7309.00    425.62 o 
   6   7   7        0.10      159.08    105.79 o 
   7   7   7     1961.11     2587.74    407.42 o 
   8   7   7        0.74      135.62    135.13 o 
 -10   8   7      882.71     1369.11    320.86 o 
  -9   8   7     1246.20     1617.75    253.23 o 
  -8   8   7     5452.35     5820.68    409.92 o 
  -7   8   7       96.24      207.03    111.57 o 
  -6   8   7     2244.68     2114.21    234.96 o 
  -5   8   7      188.31      260.90    102.71 o 
  -4   8   7    11564.61    11534.41    435.14 o 
  -3   8   7      165.91      311.04    105.81 o 
  -2   8   7      696.07      923.43    241.77 o 
  -1   8   7      553.47      655.27    281.22 o 
   0   8   7    16559.58    15653.04    736.99 o 
   1   8   7      771.02      891.47    180.55 o 
   2   8   7      511.51      665.71    136.54 o 
   3   8   7       49.12      116.09     80.08 o 
   4   8   7     6300.30     6303.27    386.78 o 
   5   8   7     1342.53     1411.02    235.53 o 
   6   8   7        7.64       76.24     93.72 o 
   7   8   7      105.36      419.59    246.07 o 
  -9   9   7     5866.59     6208.13    445.79 o 
  -8   9   7      132.37      376.35    124.02 o 
  -7   9   7      508.87      735.93    177.91 o 
  -6   9   7       60.78      338.99    103.90 o 
  -5   9   7     5429.21     5464.83    319.52 o 
  -4   9   7      133.09      268.70    104.43 o 
  -3   9   7     3464.15     3634.35    272.83 o 
  -2   9   7     1798.71     1715.93    330.75 o 
  -1   9   7     5366.74     5412.27    457.87 o 
   0   9   7       44.86       62.67    126.64 o 
   1   9   7     6911.41     6022.80    370.87 o 
   2   9   7     3104.18     2936.35    309.53 o 
   3   9   7     5109.52     4986.25    353.82 o 
   4   9   7       17.73      116.19    133.69 o 
   5   9   7     2044.43     2188.66    646.40 o 
   6   9   7     1775.61     1462.47    323.12 o 
   7   9   7     3197.33     3427.78    976.62 o 
  -9  10   7      756.48     1337.12    291.80 o 
  -8  10   7     6184.05     6247.41    574.15 o 
  -7  10   7     4283.36     4277.56    511.81 o 
  -6  10   7        1.22      155.75    108.83 o 
  -5  10   7      777.11      736.01    182.15 o 
  -4  10   7     4051.92     4495.91    399.59 o 
  -3  10   7     2698.81     2670.91    326.80 o 
  -2  10   7        3.49       82.66    134.45 o 
  -1  10   7     2365.24     2226.23    372.22 o 
   0  10   7     4621.73     4748.15    497.35 o 
   1  10   7     1113.32     1262.81    291.98 o 
   2  10   7      315.87      370.75    139.10 o 
   3  10   7      112.84      205.13    113.33 o 
   4  10   7     3286.24     3330.72    717.08 o 
   5  10   7     1600.61     1598.02    355.27 o 
   6  10   7       35.64       92.40    140.82 o 
  -8  11   7      129.20      326.19    166.51 o 
  -7  11   7      284.44      564.29    228.68 o 
  -6  11   7     3509.66     3585.26    490.88 o 
  -5  11   7     1923.87     2253.89    315.18 o 
  -4  11   7       15.14      222.85    120.97 o 
  -3  11   7      869.19     1133.02    233.35 o 
  -2  11   7     7817.60     6961.51    675.01 o 
  -1  11   7     1557.42     1614.57    329.57 o 
   0  11   7       39.04      265.20    159.51 o 
   1  11   7     2696.98     2817.40    423.92 o 
   2  11   7     3077.13     3814.44    478.82 o 
   3  11   7     1562.18     1505.17    251.67 o 
   4  11   7      106.51      289.56    170.45 o 
   5  11   7      352.25      487.84    216.07 o 
  -7  12   7     4591.04     5466.13    617.60 o 
  -6  12   7       11.16      234.91    151.90 o 
  -5  12   7     1673.22     2246.11    322.71 o 
  -4  12   7      342.59      469.97    161.29 o 
  -3  12   7     2712.35     2925.95    368.97 o 
  -2  12   7      157.86      306.23    171.42 o 
  -1  12   7     1877.13     2695.05    496.07 o 
   0  12   7     1060.68     1157.76    391.54 o 
   1  12   7     3102.50     3142.92    455.09 o 
   2  12   7      373.16      541.06    209.35 o 
   3  12   7     2263.60     2554.95    636.49 o 
   4  12   7     1408.47     1450.39    330.21 o 
  -5  13   7      180.92      427.74    224.17 o 
  -4  13   7        1.78      241.83    129.08 o 
  -3  13   7        1.26      227.21    123.35 o 
  -2  13   7     4952.90     5252.34    719.33 o 
  -1  13   7      298.31      693.43    238.03 o 
   0  13   7       12.39      105.86    137.61 o 
   1  13   7        5.24      404.92    172.79 o 
   2  13   7     3885.82     4493.00    548.79 o 
   3  13   7      128.84      360.13    271.50 o 
  -3  14   7     4560.05     5406.57    506.95 o 
  -2  14   7       27.11      412.15    190.29 o 
  -1  14   7     2588.98     2724.90    463.52 o 
   0  14   7        1.62      293.70    211.48 o 
 -10   0   8     7420.74     6928.13    841.05 o 
  -8   0   8     2988.32     3415.90    389.76 o 
  -6   0   8    14011.38    14139.35    661.56 o 
  -4   0   8     4080.23     3696.21    373.85 o 
  -2   0   8     5265.54     3750.52    463.35 o 
   0   0   8      651.45      332.46    198.20 o 
   2   0   8    15172.21    14706.28    897.90 o 
   4   0   8     1355.91     1602.45    383.69 o 
   6   0   8     6350.30     6931.49    783.46 o 
   8   0   8     5106.20     4845.50    822.36 o 
 -11   1   8      456.59      623.24    250.92 o 
 -10   1   8      877.69     1038.83    302.13 o 
  -9   1   8     6007.49     6477.85    669.40 o 
  -8   1   8      928.97     1104.34    154.88 o 
  -7   1   8      418.52      591.64    121.35 o 
  -6   1   8      231.46      350.24     99.69 o 
  -5   1   8    12349.08    11433.88    367.77 o 
  -4   1   8       49.25      171.83     72.54 o 
  -3   1   8      407.92      406.65     99.47 o 
  -2   1   8     1416.39     1451.76    204.75 o 
  -1   1   8     9087.62     8275.39    391.12 o 
   0   1   8      697.76      604.08    177.78 o 
   1   1   8     1977.93     2304.73    300.19 o 
   2   1   8      941.56     1072.20    231.64 o 
   3   1   8    17115.22    16790.42    681.55 o 
   4   1   8      398.64      477.45    159.11 o 
   5   1   8     1196.74     1325.37    183.92 o 
   6   1   8      353.81      369.65    184.52 o 
   7   1   8    10413.02     9518.75    670.53 o 
   8   1   8      413.48      567.81    218.40 o 
 -11   2   8     1938.53     2315.72    423.26 o 
 -10   2   8     5051.04     4962.09    564.23 o 
  -9   2   8      134.63      199.51    151.61 o 
  -8   2   8      638.14      753.39    148.65 o 
  -7   2   8     2052.64     2222.72    203.69 o 
  -6   2   8    12515.73    12399.28    390.89 o 
  -5   2   8      576.18      736.37    108.65 o 
  -4   2   8     3694.89     3613.62    228.25 o 
  -3   2   8     1634.43     1409.44    159.88 o 
  -2   2   8     7536.40     6929.21    549.66 o 
  -1   2   8      241.38      271.52    107.22 o 
   0   2   8     1999.36     2029.47    238.53 o 
   1   2   8     3235.44     2514.75    255.91 o 
   2   2   8     6629.04     6505.59    436.29 o 
   3   2   8      160.47      259.04    123.66 o 
   4   2   8     1459.61     1520.13    221.35 o 
   5   2   8     2264.11     2493.86    293.85 o 
   6   2   8     6822.85     6747.63    543.25 o 
   7   2   8       59.73       49.85    133.67 o 
   8   2   8     1357.65     1379.22    333.66 o 
 -11   3   8      967.78     1266.89    319.13 o 
 -10   3   8      720.54      830.92    259.72 o 
  -9   3   8     5481.31     5815.15    534.26 o 
  -8   3   8     6213.94     6204.59    398.86 o 
  -7   3   8     1760.04     2074.63    225.48 o 
  -6   3   8     1367.56     1675.24    206.02 o 
  -5   3   8    15947.92    15466.98    413.06 o 
  -4   3   8     2773.50     2590.89    232.19 o 
  -3   3   8     2172.88     2345.97    219.64 o 
  -2   3   8     4391.55     3821.21    379.86 o 
  -1   3   8     5663.74     5141.65    394.49 o 
   0   3   8     4334.69     4006.50    301.95 o 
   1   3   8      374.10      427.92    131.12 o 
   2   3   8     2083.34     1791.98    318.54 o 
   3   3   8     4583.89     4265.43    380.35 o 
   4   3   8     3582.18     3986.54    312.69 o 
   5   3   8      199.50      313.82    124.84 o 
   6   3   8      630.30      782.75    238.91 o 
   7   3   8     3880.58     4170.66    516.32 o 
   8   3   8     2505.20     2913.36    472.17 o 
 -11   4   8     4038.08     4863.87    582.18 o 
 -10   4   8     2213.45     2326.33    405.79 o 
  -9   4   8     1088.25     1022.49    213.91 o 
  -8   4   8     1778.72     2006.99    279.08 o 
  -7   4   8     5765.63     5493.28    309.98 o 
  -6   4   8     2459.03     2516.82    208.05 o 
  -5   4   8     3364.56     3143.06    216.35 o 
  -4   4   8      608.29      639.62    133.83 o 
  -3   4   8     8706.92     8064.43    358.52 o 
  -2   4   8     5820.28     5294.72    408.01 o 
  -1   4   8     1782.30     1570.41    274.75 o 
   0   4   8     2147.16     2339.64    324.39 o 
   1   4   8     6201.94     5848.68    348.69 o 
   2   4   8     2460.13     2373.20    260.91 o 
   3   4   8       29.14      121.52     88.52 o 
   4   4   8     7475.31     7377.38    403.19 o 
   5   4   8     3629.07     3975.55    360.94 o 
   6   4   8     2901.44     2695.08    322.49 o 
   7   4   8      378.92      518.83    206.75 o 
   8   4   8      460.20     1049.14    280.97 o 
 -11   5   8      377.89      486.84    245.14 o 
 -10   5   8      860.27     1013.32    269.47 o 
  -9   5   8     3303.13     3576.07    366.25 o 
  -8   5   8     4948.18     5300.35    398.76 o 
  -7   5   8      197.50      291.83     89.23 o 
  -6   5   8      874.88     1066.24    151.02 o 
  -5   5   8     3526.26     3489.83    237.00 o 
  -4   5   8    13181.58    12660.47    387.53 o 
  -3   5   8       99.38      139.72     96.06 o 
  -2   5   8     2735.32     2496.08    341.06 o 
  -1   5   8     3192.06     2675.12    346.61 o 
   0   5   8     8722.59     7815.87    504.15 o 
   1   5   8      425.99      486.72    184.92 o 
   2   5   8     4380.43     4442.24    320.11 o 
   3   5   8     1976.36     2009.65    251.38 o 
   4   5   8     4555.67     4462.98    313.50 o 
   5   5   8       66.01      196.27    122.01 o 
   6   5   8     1824.09     1765.59    263.73 o 
   7   5   8     1403.77     1535.95    344.61 o 
   8   5   8     3461.88     4087.55    541.52 o 
 -10   6   8      205.25      309.90    180.77 o 
  -9   6   8      619.40      915.99    193.01 o 
  -8   6   8      754.71     1051.90    208.77 o 
  -7   6   8     9952.33     9891.92    370.59 o 
  -6   6   8     1287.23     1451.74    173.53 o 
  -5   6   8       25.35      117.48     73.98 o 
  -4   6   8      201.58      307.45     92.06 o 
  -3   6   8    13322.57    13245.37    533.28 o 
  -2   6   8      668.68      601.14    201.93 o 
  -1   6   8      184.66      346.07    156.98 o 
   0   6   8      750.90     1169.90    268.54 o 
   1   6   8    13283.33    12606.53   1272.61 o 
   2   6   8       31.74      175.69    134.18 o 
   3   6   8      390.55      394.12    114.86 o 
   4   6   8      365.82      443.58    104.80 o 
   5   6   8     9550.60     9757.66    505.74 o 
   6   6   8     1147.93     1469.41    252.99 o 
   7   6   8      265.35      721.81    212.83 o 
 -10   7   8     1225.33     1708.36    351.51 o 
  -9   7   8      137.13      373.53    144.62 o 
  -8   7   8     5633.92     5842.56    348.32 o 
  -7   7   8      154.31      268.76    100.51 o 
  -6   7   8     1594.67     1828.14    198.50 o 
  -5   7   8     1422.19     1281.12    163.94 o 
  -4   7   8     8064.98     7880.92    367.40 o 
  -3   7   8      307.30      373.63    135.91 o 
  -2   7   8     1024.18     1170.66    266.45 o 
  -1   7   8      198.93      308.15    164.74 o 
   0   7   8     9424.19     8638.64    562.99 o 
   1   7   8       65.28      150.35    124.84 o 
   2   7   8     2676.02     2663.52    372.80 o 
   3   7   8      215.96      198.12    112.45 o 
   4   7   8     5212.34     5159.57    364.46 o 
   5   7   8      156.03      252.29    121.94 o 
   6   7   8     2686.61     2754.06    340.54 o 
   7   7   8        1.93      307.46    152.71 o 
  -9   8   8      907.80     1051.71    207.56 o 
  -8   8   8       29.88      371.41    122.54 o 
  -7   8   8     5177.91     5742.61    394.69 o 
  -6   8   8       90.86      187.14     93.80 o 
  -5   8   8     1171.98     1362.02    194.12 o 
  -4   8   8      737.37      953.37    161.42 o 
  -3   8   8     9749.60     8770.10    579.92 o 
  -2   8   8      184.96      134.77    141.84 o 
  -1   8   8      387.48      583.63    208.07 o 
   0   8   8      358.18      335.08    168.02 o 
   1   8   8    11286.61    11082.08    652.01 o 
   2   8   8       64.89      117.34    104.46 o 
   3   8   8     1249.91     1408.03    236.89 o 
   4   8   8      238.00      335.37    131.46 o 
   5   8   8     4820.65     4855.54    390.61 o 
   6   8   8      360.61      644.27    170.90 o 
  -9   9   8     2670.67     3337.60    382.48 o 
  -8   9   8     2687.69     3164.94    358.77 o 
  -7   9   8      143.99      431.93    139.81 o 
  -6   9   8      482.80      812.07    154.16 o 
  -5   9   8     1533.50     1642.60    219.41 o 
  -4   9   8     4770.17     5144.51    337.71 o 
  -3   9   8       40.74       73.42    118.92 o 
  -2   9   8     1771.55     1996.89    358.97 o 
  -1   9   8     3092.73     3278.81    432.46 o 
   0   9   8     8757.88     7683.00    559.03 o 
   1   9   8      181.02      370.32    174.29 o 
   2   9   8     1594.95     2023.34    357.78 o 
   3   9   8      925.81      865.22    192.70 o 
   4   9   8     3254.14     2958.52    430.40 o 
   5   9   8       27.16      201.06    141.80 o 
   6   9   8      619.25     1189.97    425.20 o 
  -8  10   8      312.44      515.15    187.88 o 
  -7  10   8     1742.46     1998.32    379.48 o 
  -6  10   8     1932.05     2320.54    318.95 o 
  -5  10   8      594.63      980.69    207.35 o 
  -4  10   8      931.92     1052.20    222.36 o 
  -3  10   8     3447.38     3671.43    468.55 o 
  -2  10   8     4860.60     5206.68    718.21 o 
  -1  10   8     1201.79     1209.64    282.23 o 
   0  10   8     2047.54     1978.26    367.75 o 
   1  10   8     6343.49     6121.94    547.69 o 
   2  10   8     2685.25     2567.90    416.00 o 
   3  10   8      235.05      387.26    146.82 o 
   4  10   8      369.35      418.10    185.57 o 
   5  10   8     1702.79     2230.11    411.44 o 
  -7  11   8     2013.68     2348.66    540.57 o 
  -6  11   8     1115.64     1492.61    261.63 o 
  -5  11   8     2200.93     2340.59    327.99 o 
  -4  11   8     1940.68     2662.06    349.23 o 
  -3  11   8      227.89      147.48    148.96 o 
  -2  11   8     1947.06     2129.48    386.35 o 
  -1  11   8     4443.02     4941.16    547.11 o 
   0  11   8     1912.52     2014.28    384.04 o 
   1  11   8       22.33      211.63    147.81 o 
   2  11   8      437.57      668.25    246.07 o 
   3  11   8     2171.57     2226.23    603.21 o 
   4  11   8     1206.11      865.49    260.90 o 
  -6  12   8     4673.94     4801.74    588.43 o 
  -5  12   8        1.06      210.57    128.43 o 
  -4  12   8     2263.12     2167.21    331.71 o 
  -3  12   8     1283.79     1438.14    333.12 o 
  -2  12   8     4115.24     4201.41    531.43 o 
  -1  12   8      141.59      275.72    173.06 o 
   0  12   8     1202.27     1487.08    333.57 o 
   1  12   8     1405.10     1735.62    422.58 o 
   2  12   8     3704.15     3510.54    497.78 o 
   3  12   8        0.38      440.16    282.72 o 
  -4  13   8      167.33      427.17    153.97 o 
  -3  13   8      121.35      298.97    172.37 o 
  -2  13   8       43.55      412.43    181.36 o 
  -1  13   8     3568.47     3733.65    523.24 o 
   0  13   8      550.30      736.22    231.94 o 
   1  13   8      824.50     1240.83    310.55 o 
 -11   0   9     1367.34     2011.57    600.97 o 
  -9   0   9    11790.09    10874.98   1013.45 o 
  -7   0   9     4370.16     4494.84    420.47 o 
  -5   0   9    14141.80    14104.61    686.66 o 
  -3   0   9     3770.16     3964.13    403.17 o 
  -1   0   9     4999.86     4422.17    590.50 o 
   1   0   9     2810.04     2427.42    468.96 o 
   3   0   9    16555.06    17526.37   1052.35 o 
   5   0   9     4472.26     4525.29    428.55 o 
   7   0   9     3616.27     4071.39    763.27 o 
 -11   1   9      487.90      598.82    243.72 o 
 -10   1   9     1117.95      893.64    279.13 o 
  -9   1   9        5.45       59.56    126.59 o 
  -8   1   9     7515.71     7744.11    338.01 o 
  -7   1   9     1011.44     1092.60    161.97 o 
  -6   1   9     2887.64     2941.35    236.98 o 
  -5   1   9       73.93       94.86     72.03 o 
  -4   1   9    11141.47    10713.38    372.69 o 
  -3   1   9      378.82      354.54     99.18 o 
  -2   1   9     1050.51      833.53    173.66 o 
  -1   1   9     1329.04     1339.41    266.95 o 
   0   1   9    10824.96    10833.82    583.31 o 
   1   1   9       87.58      156.19    118.56 o 
   2   1   9     2004.53     2122.17    360.13 o 
   3   1   9      513.28      811.07    207.87 o 
   4   1   9     9927.41     9755.67    561.66 o 
   5   1   9      288.86      361.01    134.40 o 
   6   1   9      126.08      117.47    122.42 o 
   7   1   9      277.28      765.96    239.28 o 
   8   1   9     3986.83     4357.09    576.71 o 
 -11   2   9      572.99      626.89    233.66 o 
 -10   2   9     1684.34     1660.64    361.49 o 
  -9   2   9     5432.48     5285.21    922.95 o 
  -8   2   9      186.75      360.85     97.14 o 
  -7   2   9      441.54      441.66    111.82 o 
  -6   2   9     2282.12     2529.07    225.80 o 
  -5   2   9    12121.97    11634.13    395.83 o 
  -4   2   9      393.33      374.20     97.38 o 
  -3   2   9      537.99      600.56    130.83 o 
  -2   2   9     7987.53     8005.72    416.75 o 
  -1   2   9     9004.08     8521.12    427.41 o 
   0   2   9     2776.44     2372.41    271.12 o 
   1   2   9     2763.47     2901.08    361.21 o 
   2   2   9     4929.54     4923.83    410.13 o 
   3   2   9     6416.99     6920.98    477.76 o 
   4   2   9     1672.01     1904.26    302.93 o 
   5   2   9     1161.15     1400.73    237.01 o 
   6   2   9     1321.35     1549.94    356.77 o 
   7   2   9     2799.28     3086.28    480.48 o 
   8   2   9       76.26      178.76    173.17 o 
 -11   3   9     1959.16     2206.19    424.01 o 
 -10   3   9     1566.66     1752.13    365.40 o 
  -9   3   9       25.90      195.80     94.95 o 
  -8   3   9     5045.69     5415.45    342.21 o 
  -7   3   9     3454.51     3872.86    272.36 o 
  -6   3   9      586.95      789.41    135.90 o 
  -5   3   9      558.05      664.57    127.13 o 
  -4   3   9     2488.25     2544.85    219.34 o 
  -3   3   9     5439.29     4907.56    289.98 o 
  -2   3   9     2201.03     2205.57    270.08 o 
  -1   3   9     1657.09     1420.86    227.69 o 
   0   3   9     6010.48     5548.15    349.99 o 
   1   3   9     3179.92     3249.50    309.22 o 
   2   3   9      562.16      633.28    196.15 o 
   3   3   9     2539.14     2712.23    356.00 o 
   4   3   9     8355.62     8458.55    454.09 o 
   5   3   9      742.79      817.06    201.66 o 
   6   3   9      673.90      870.89    250.68 o 
   7   3   9      498.87      737.29    246.50 o 
 -10   4   9     2293.87     3062.90    470.73 o 
  -9   4   9     3035.58     3558.58    377.13 o 
  -8   4   9     1652.47     1688.21    263.92 o 
  -7   4   9      303.28      415.04    121.48 o 
  -6   4   9     1700.32     2061.63    236.39 o 
  -5   4   9      881.28     1143.24    183.63 o 
  -4   4   9     3303.10     3453.36    278.20 o 
  -3   4   9       18.46       47.81     90.24 o 
  -2   4   9     9688.41     8838.12    550.36 o 
  -1   4   9     6542.47     5891.50    371.34 o 
   0   4   9     1312.38     1074.03    207.08 o 
   1   4   9      758.05      906.25    190.01 o 
   2   4   9     6994.35     6447.35    383.42 o 
   3   4   9     4697.13     4674.58    423.85 o 
   4   4   9      590.36      777.38    175.04 o 
   5   4   9      482.88      621.64    175.70 o 
   6   4   9     3577.35     3609.83    487.28 o 
   7   4   9     2715.98     2513.08    444.21 o 
 -10   5   9      157.28      591.30    219.76 o 
  -9   5   9      327.93      450.42    155.39 o 
  -8   5   9     3167.69     3729.83    374.38 o 
  -7   5   9     5047.09     5338.88    345.23 o 
  -6   5   9      574.13      676.50    123.88 o 
  -5   5   9     2112.67     2216.61    210.31 o 
  -4   5   9     1934.46     2256.62    235.80 o 
  -3   5   9     8596.23     8391.45    551.21 o 
  -2   5   9      397.75      458.09    182.23 o 
  -1   5   9     1467.37     1344.42    278.18 o 
   0   5   9     3225.57     3145.07    394.52 o 
   1   5   9     8752.33     7975.95    436.17 o 
   2   5   9      226.89      288.41    126.59 o 
   3   5   9      694.61      756.36    177.50 o 
   4   5   9     1247.18     1452.44    233.82 o 
   5   5   9     7727.22     7758.50    467.90 o 
   6   5   9     1048.93     1265.85    305.55 o 
   7   5   9      887.22     1245.86    301.05 o 
 -10   6   9     4932.17     5532.48    594.77 o 
  -9   6   9      835.68     1015.66    212.30 o 
  -8   6   9     1694.21     2327.28    312.80 o 
  -7   6   9        9.79      165.15     92.39 o 
  -6   6   9     8233.46     8565.64    353.40 o 
  -5   6   9       49.70      153.38     73.12 o 
  -4   6   9     1915.66     1974.31    272.80 o 
  -3   6   9      334.80      440.23    183.10 o 
  -2   6   9     8657.19     9045.99    586.38 o 
  -1   6   9       93.83      121.37    235.04 o 
   0   6   9      623.47      302.90    177.26 o 
   1   6   9       72.94      162.56    168.47 o 
   2   6   9     5432.17     5237.73    373.29 o 
   3   6   9     1185.73     1200.07    215.76 o 
   4   6   9      143.74      337.91    133.42 o 
   5   6   9        1.38       91.39     89.70 o 
   6   6   9     5118.53     5387.85    455.02 o 
   7   6   9      696.33     1073.08    288.05 o 
  -9   7   9      666.16      863.60    192.72 o 
  -8   7   9       33.24      272.09    125.04 o 
  -7   7   9     5798.68     5997.12    305.64 o 
  -6   7   9      373.61      556.53    118.35 o 
  -5   7   9     2394.20     2242.94    217.13 o 
  -4   7   9      460.67      689.27    171.14 o 
  -3   7   9    10845.47    10288.78    637.12 o 
  -2   7   9      136.75      215.56    151.51 o 
  -1   7   9     2321.96     2242.04    363.70 o 
   0   7   9       48.73       87.00    134.73 o 
   1   7   9     9440.04     9343.42    608.80 o 
   2   7   9       44.31       30.88    132.98 o 
   3   7   9      676.51      842.65    160.64 o 
   4   7   9        3.60       89.26     93.32 o 
   5   7   9     5815.12     6311.04    442.48 o 
   6   7   9        7.33      252.34    123.06 o 
  -9   8   9      245.05      572.80    199.24 o 
  -8   8   9     1530.45     2090.29    372.12 o 
  -7   8   9       82.26      309.68    123.59 o 
  -6   8   9     7435.15     8191.12    407.56 o 
  -5   8   9      246.36      465.02    126.11 o 
  -4   8   9      624.38      866.82    198.11 o 
  -3   8   9       70.60      242.97    147.54 o 
  -2   8   9     5809.04     5661.77    513.17 o 
  -1   8   9     1167.63     1132.80    275.87 o 
   0   8   9      285.54      213.83    154.75 o 
   1   8   9       32.06       62.18    142.22 o 
   2   8   9     4028.48     4320.68    485.42 o 
   3   8   9      115.28      283.94    134.90 o 
   4   8   9      658.87     1002.00    207.31 o 
   5   8   9      125.59      249.97    127.14 o 
   6   8   9     4223.59     4246.89    511.71 o 
  -8   9   9     1259.46     1632.77    256.93 o 
  -7   9   9     5525.88     6246.46    459.13 o 
  -6   9   9      110.13      280.49    101.32 o 
  -5   9   9      464.12      673.45    144.63 o 
  -4   9   9     1172.61     1219.07    291.09 o 
  -3   9   9     6868.96     6661.69    544.50 o 
  -2   9   9     1439.21     1592.15    343.64 o 
  -1   9   9      404.51      867.63    254.11 o 
   0   9   9     1827.27     1936.90    479.05 o 
   1   9   9     3649.05     4131.07    493.68 o 
   2   9   9      114.97      324.99    168.65 o 
   3   9   9      407.35      358.60    177.41 o 
   4   9   9      845.56      880.08    261.11 o 
   5   9   9     1771.11     2586.36    622.66 o 
  -7  10   9      312.22      572.02    198.58 o 
  -6  10   9     2467.50     2532.64    338.98 o 
  -5  10   9      973.36     1474.84    265.01 o 
  -4  10   9     1069.74     1362.96    317.31 o 
  -3  10   9       75.72      109.10    147.70 o 
  -2  10   9     5268.74     5258.51    561.09 o 
  -1  10   9     2909.86     3415.11    475.71 o 
   0  10   9      639.78      841.42    267.91 o 
   1  10   9       16.84      104.78    135.87 o 
   2  10   9     4335.24     4130.90    506.17 o 
   3  10   9     2626.10     2643.58    647.71 o 
   4  10   9      187.14      109.57    177.63 o 
  -6  11   9     1693.35     1900.53    295.34 o 
  -5  11   9      532.02      615.75    172.26 o 
  -4  11   9     3088.11     3369.48    492.92 o 
  -3  11   9     2796.46     2302.25    415.19 o 
  -2  11   9      587.76      990.23    269.26 o 
  -1  11   9      618.92      659.72    228.95 o 
   0  11   9     3877.49     4159.44    530.85 o 
   1  11   9      835.32     1195.53    303.24 o 
   2  11   9      444.39      648.89    229.27 o 
   3  11   9      736.12     1304.40    476.06 o 
  -4  12   9      250.95      519.69    212.58 o 
  -3  12   9     1054.99     1066.92    295.71 o 
  -2  12   9     1510.08     1929.32    392.63 o 
  -1  12   9     4244.52     4377.11    554.78 o 
   0  12   9      537.31      955.67    275.11 o 
   1  12   9     1231.98     1501.24    349.79 o 
 -10   0  10      131.74      359.01    270.38 o 
  -8   0  10     8539.28     8284.83    585.59 o 
  -6   0  10     1338.30     1564.18    311.09 o 
  -4   0  10     6271.02     5308.46    471.34 o 
  -2   0  10     1592.16     1262.14    380.33 o 
   0   0  10    10673.92    10064.97    846.66 o 
   2   0  10     1594.41     1336.93    399.77 o 
   4   0  10    13087.33    12931.06    960.35 o 
   6   0  10      175.27      229.24    221.39 o 
 -10   1  10      309.73      429.99    212.39 o 
  -9   1  10     4025.20     3337.10    491.34 o 
  -8   1  10      213.49      365.67    129.29 o 
  -7   1  10     7917.25     7358.48    340.49 o 
  -6   1  10     1372.18     1449.17    187.31 o 
  -5   1  10     6807.96     6460.30    442.26 o 
  -4   1  10      368.09      502.72    119.18 o 
  -3   1  10     8195.52     7106.67    504.82 o 
  -2   1  10      296.82      228.93    147.11 o 
  -1   1  10     2476.79     2525.21    363.18 o 
   0   1  10        4.19        1.52    106.89 o 
   1   1  10    11558.19    10750.08    623.51 o 
   2   1  10      266.71      338.28    166.22 o 
   3   1  10     2902.74     2888.93    383.27 o 
   4   1  10     1446.40     1598.20    300.30 o 
   5   1  10     4535.61     5012.74    408.44 o 
   6   1  10      898.94     1159.27    292.46 o 
   7   1  10      674.78      692.92    250.28 o 
 -10   2  10      147.02      451.56    192.82 o 
  -9   2  10     1298.04     1402.61    214.16 o 
  -8   2  10     5787.06     6190.19    325.60 o 
  -7   2  10      521.71      595.24    130.30 o 
  -6   2  10       88.72      217.65     87.36 o 
  -5   2  10     1075.17     1261.42    174.52 o 
  -4   2  10     5847.04     5674.86    292.95 o 
  -3   2  10      179.19      204.86    112.54 o 
  -2   2  10      362.96      305.76    132.90 o 
  -1   2  10     2592.89     2708.69    307.05 o 
   0   2  10     7470.79     7009.71    512.07 o 
   1   2  10      104.56       27.00    117.54 o 
   2   2  10      788.57      771.17    324.04 o 
   3   2  10     1516.98     1852.01    319.30 o 
   4   2  10     6418.74     6090.23    476.57 o 
   5   2  10      481.35      632.07    171.22 o 
   6   2  10     1174.46     1247.24    310.69 o 
   7   2  10     1120.11     1469.85    350.24 o 
 -10   3  10     2483.75     3146.95    489.51 o 
  -9   3  10     1097.34     1439.20    212.77 o 
  -8   3  10      711.40      819.10    143.70 o 
  -7   3  10     1696.18     1799.65    211.12 o 
  -6   3  10     1379.22     1491.22    189.64 o 
  -5   3  10       92.30      169.36     82.79 o 
  -4   3  10        2.08       67.08     68.60 o 
  -3   3  10     3528.08     3220.37    332.31 o 
  -2   3  10     2585.55     2597.04    304.89 o 
  -1   3  10     2497.96     2445.25    302.22 o 
   0   3  10      246.18      317.45    133.87 o 
   1   3  10     5571.23     5257.60    471.98 o 
   2   3  10     2439.88     2178.22    499.25 o 
   3   3  10     1304.29     1613.07    309.98 o 
   4   3  10        6.59      236.87    137.62 o 
   5   3  10     4089.16     4359.73    411.78 o 
   6   3  10     2098.11     2207.89    410.57 o 
 -10   4  10      133.24      589.27    221.17 o 
  -9   4  10     1752.37     1951.78    249.80 o 
  -8   4  10     3941.50     4193.15    343.66 o 
  -7   4  10      698.04      824.53    148.55 o 
  -6   4  10        1.19      115.17     69.52 o 
  -5   4  10     4978.20     5091.25    278.67 o 
  -4   4  10     6211.59     5926.19    390.58 o 
  -3   4  10      777.62      887.02    201.14 o 
  -2   4  10      328.49      215.06    123.54 o 
  -1   4  10     5263.61     4682.86    389.12 o 
   0   4  10     7492.33     6890.65    422.29 o 
   1   4  10     1802.59     1814.52    270.84 o 
   2   4  10      285.29      249.05    120.52 o 
   3   4  10     2093.13     2444.83    370.01 o 
   4   4  10      898.67     1177.04    221.68 o 
   5   4  10     1254.80     1679.30    277.95 o 
   6   4  10      147.01      321.13    170.49 o 
  -9   5  10      453.11      554.99    172.01 o 
  -8   5  10        6.75      201.59    123.64 o 
  -7   5  10      569.25      780.07    159.28 o 
  -6   5  10     8166.91     8525.31    416.26 o 
  -5   5  10        8.25      198.31     95.93 o 
  -4   5  10     1664.34     2078.48    289.16 o 
  -3   5  10     1258.73     1120.87    279.38 o 
  -2   5  10     7998.42     7899.57    561.77 o 
  -1   5  10      251.85      279.36    138.27 o 
   0   5  10      320.07      267.75    133.06 o 
   1   5  10     1431.91     1205.75    228.11 o 
   2   5  10     3906.04     3751.88    400.15 o 
   3   5  10      280.79      257.92    118.24 o 
   4   5  10     1096.58     1043.26    264.98 o 
   5   5  10      664.86      854.83    204.07 o 
   6   5  10     4901.80     4963.28    574.66 o 
  -9   6  10     4185.50     4369.13    434.63 o 
  -8   6  10      382.00      767.44    188.85 o 
  -7   6  10     2851.00     3256.70    309.62 o 
  -6   6  10        1.14      177.65     94.57 o 
  -5   6  10     8584.88     8298.92    408.45 o 
  -4   6  10      173.89      296.34    127.58 o 
  -3   6  10     2926.02     3031.10    421.93 o 
  -2   6  10      117.86      352.86    171.38 o 
  -1   6  10     6224.17     5773.82    511.80 o 
   0   6  10     2310.79     2237.18    345.11 o 
   1   6  10     2915.01     3097.64    344.49 o 
   2   6  10       15.91       71.22     97.67 o 
   3   6  10     4618.72     5175.24    404.26 o 
   4   6  10      233.24      352.78    189.02 o 
   5   6  10     1097.50     1430.37    258.95 o 
   6   6  10       63.58      478.13    189.79 o 
  -9   7  10      155.16      412.04    128.82 o 
  -8   7  10        3.24      144.82    118.92 o 
  -7   7  10       23.01      240.04    109.20 o 
  -6   7  10    11195.93    11813.62    496.66 o 
  -5   7  10        3.69      295.83    123.76 o 
  -4   7  10     1019.37     1139.45    275.01 o 
  -3   7  10       30.72      113.77    133.25 o 
  -2   7  10    11719.39    10259.44    663.00 o 
  -1   7  10        1.62       73.22    121.26 o 
   0   7  10     2610.42     2893.84    424.88 o 
   1   7  10       35.69      165.51    145.84 o 
   2   7  10     8192.45     7554.06    463.11 o 
   3   7  10        0.14      109.50     84.99 o 
   4   7  10     1330.03     1592.44    262.97 o 
   5   7  10      449.29      557.05    161.06 o 
  -8   8  10      866.37      758.22    213.30 o 
  -7   8  10     3144.67     3509.19    479.60 o 
  -6   8  10       47.02      272.84    101.28 o 
  -5   8  10     6286.22     6004.68    490.47 o 
  -4   8  10     1928.74     1964.81    374.04 o 
  -3   8  10     1844.67     2339.45    398.59 o 
  -2   8  10        2.67      229.19    211.10 o 
  -1   8  10     3156.52     3535.80    468.31 o 
   0   8  10      871.36      948.08    274.68 o 
   1   8  10     1206.76     1093.17    281.76 o 
   2   8  10      187.58      289.24    171.66 o 
   3   8  10     4519.45     4787.93    363.64 o 
   4   8  10      227.89      488.95    145.15 o 
  -7   9  10      906.57      927.41    199.62 o 
  -6   9  10     5535.69     5989.93    382.37 o 
  -5   9  10       62.83      265.50    120.38 o 
  -4   9  10      110.17      352.01    169.13 o 
  -3   9  10      296.80      519.00    203.17 o 
  -2   9  10     3412.19     3270.80    471.26 o 
  -1   9  10      240.10      367.57    184.09 o 
   0   9  10      543.19      509.57    212.98 o 
   1   9  10      779.82      867.14    273.80 o 
   2   9  10     4301.53     4238.12    518.15 o 
   3   9  10       95.60      127.90    209.80 o 
   4   9  10      288.98      463.72    304.04 o 
  -6  10  10       16.67      404.46    130.32 o 
  -5  10  10     1895.12     2268.44    409.31 o 
  -4  10  10     1460.43     1615.80    345.06 o 
  -3  10  10     1892.68     1999.01    388.70 o 
  -2  10  10        1.45      169.21    163.14 o 
  -1  10  10     2622.95     2869.10    459.70 o 
   0  10  10     2422.51     2229.73    414.63 o 
   1  10  10      273.13      397.58    194.39 o 
   2  10  10      557.12      591.64    216.49 o 
   3  10  10     3503.35     3716.87    772.24 o 
  -4  11  10       28.69      358.94    160.90 o 
  -3  11  10     1528.31     1496.88    349.33 o 
  -2  11  10     1901.37     2015.70    399.82 o 
  -1  11  10     1506.20     1671.41    355.28 o 
   0  11  10       38.71      291.10    151.77 o 
   1  11  10     2189.07     2424.79    445.51 o 
  -9   0  11      115.11      374.72    287.96 o 
  -7   0  11     5687.65     5510.37    549.11 o 
  -5   0  11     2173.81     2195.90    374.17 o 
  -3   0  11    19861.71    19646.77   1244.56 o 
  -1   0  11        4.67      150.34    191.47 o 
   1   0  11     9153.63     8416.89    821.23 o 
   3   0  11      581.66      797.67    341.06 o 
   5   0  11     2603.61     2558.31    635.37 o 
 -10   1  11     1858.70     2074.34    425.08 o 
  -9   1  11      602.42      744.98    196.04 o 
  -8   1  11     2231.28     2801.81    303.22 o 
  -7   1  11       17.50      177.66     97.68 o 
  -6   1  11     4301.99     4255.08    346.11 o 
  -5   1  11     3160.15     3155.29    302.81 o 
  -4   1  11     4731.53     5141.79    509.41 o 
  -3   1  11       12.15      143.79    137.10 o 
  -2   1  11    10794.43    10202.99    641.22 o 
  -1   1  11     1143.12     1009.92    324.23 o 
   0   1  11     2870.99     1944.73    352.20 o 
   1   1  11       24.59       64.61    132.85 o 
   2   1  11     7772.89     7464.26    550.02 o 
   3   1  11      153.86      234.96    146.27 o 
   4   1  11     3703.88     3457.04    436.12 o 
   5   1  11       13.55      237.90    178.94 o 
   6   1  11     3559.43     3621.50    530.41 o 
  -9   2  11       97.06      288.90    113.75 o 
  -8   2  11     1243.56     1365.32    193.04 o 
  -7   2  11     4249.32     4869.50    329.62 o 
  -6   2  11      882.27      890.02    150.06 o 
  -5   2  11      338.87      503.39    124.64 o 
  -4   2  11      437.46      696.06    183.02 o 
  -3   2  11     5954.42     6000.69    406.18 o 
  -2   2  11     1155.36     1047.39    260.85 o 
  -1   2  11      274.87      196.34    145.50 o 
   0   2  11     1931.53     1723.62    331.28 o 
   1   2  11     6974.36     7056.93    537.92 o 
   2   2  11       20.00       95.36    123.59 o 
   3   2  11        4.70      130.99    134.20 o 
   4   2  11     2036.89     2898.45    409.79 o 
   5   2  11     4785.82     4711.78    572.55 o 
   6   2  11      191.93      264.69    200.26 o 
  -9   3  11     2639.79     3146.65    326.24 o 
  -8   3  11     1714.34     2304.27    247.78 o 
  -7   3  11      423.51      608.93    127.95 o 
  -6   3  11     1394.21     1716.36    212.56 o 
  -5   3  11     3988.91     4043.53    298.13 o 
  -4   3  11     1609.30     1548.45    257.86 o 
  -3   3  11       19.68      115.92    102.58 o 
  -2   3  11     3040.17     2558.56    320.18 o 
  -1   3  11     4577.43     4402.19    392.41 o 
   0   3  11     3947.16     3635.30    453.23 o 
   1   3  11      203.01      369.53    173.89 o 
   2   3  11     2203.75     2518.56    392.29 o 
   3   3  11     2277.28     2453.47    382.95 o 
   4   3  11      150.32      177.26    198.58 o 
   5   3  11      287.62      307.87    136.71 o 
  -9   4  11       43.98      320.01    120.75 o 
  -8   4  11     3503.99     3934.11    308.84 o 
  -7   4  11     2435.05     2506.15    257.23 o 
  -6   4  11     2254.46     2354.33    242.93 o 
  -5   4  11      781.33      937.67    162.25 o 
  -4   4  11     3610.48     3787.40    376.59 o 
  -3   4  11     3646.17     3583.92    372.40 o 
  -2   4  11     1364.62     1366.61    246.88 o 
  -1   4  11      574.59      499.87    165.36 o 
   0   4  11     2098.71     1906.58    289.56 o 
   1   4  11     4702.11     4674.35    407.75 o 
   2   4  11     1136.65     1223.97    282.42 o 
   3   4  11       96.26      189.98    148.54 o 
   4   4  11     2550.19     2728.56    433.96 o 
   5   4  11     1158.18     1331.36    249.65 o 
  -9   5  11     4688.75     5072.41    403.49 o 
  -8   5  11     1329.17     1392.85    225.68 o 
  -7   5  11        3.88      233.60     92.78 o 
  -6   5  11      794.03      968.13    155.09 o 
  -5   5  11     4973.82     4964.96    334.28 o 
  -4   5  11      537.05      755.01    186.50 o 
  -3   5  11      193.94      238.42    124.43 o 
  -2   5  11      898.55      974.54    221.39 o 
  -1   5  11     5977.82     5968.10    449.50 o 
   0   5  11      952.70     1040.96    225.87 o 
   1   5  11      121.30      173.84    112.92 o 
   2   5  11      107.96      233.86    124.73 o 
   3   5  11     4872.36     5055.48    527.69 o 
   4   5  11       45.91      228.67    162.17 o 
   5   5  11      491.56      764.97    190.12 o 
  -8   6  11     2684.10     3110.73    377.98 o 
  -7   6  11      621.25      754.29    165.17 o 
  -6   6  11     3709.82     4274.88    356.50 o 
  -5   6  11      127.78      218.22    122.66 o 
  -4   6  11     5891.79     6163.67    558.05 o 
  -3   6  11      628.09      956.70    352.46 o 
  -2   6  11     3735.90     3357.36    364.64 o 
  -1   6  11       14.32      167.64    122.15 o 
   0   6  11     4532.70     4373.77    417.94 o 
   1   6  11      216.69      161.57    122.89 o 
   2   6  11     4001.94     3894.57    397.92 o 
   3   6  11       20.60      231.00    120.78 o 
   4   6  11     3498.20     3765.91    501.28 o 
  -8   7  11       78.49      413.41    137.85 o 
  -7   7  11        5.18      269.68     97.48 o 
  -6   7  11       47.95      261.53    119.42 o 
  -5   7  11     7848.41     7640.57    484.93 o 
  -4   7  11        3.68      156.59    188.67 o 
  -3   7  11       34.02      184.69    147.36 o 
  -2   7  11        7.98      179.23    142.72 o 
  -1   7  11     4125.17     4479.94    526.58 o 
   0   7  11      161.28      202.66    130.95 o 
   1   7  11        1.69       29.36    106.64 o 
   2   7  11      135.01       90.03    111.40 o 
   3   7  11     6384.97     6745.42    401.73 o 
   4   7  11       13.14      281.40    117.19 o 
  -7   8  11      499.89      931.56    195.46 o 
  -6   8  11     2377.15     2957.41    369.01 o 
  -5   8  11       83.46      123.43    183.62 o 
  -4   8  11     3122.56     3026.96    464.32 o 
  -3   8  11      152.29      324.40    183.10 o 
  -2   8  11     1997.95     2064.64    402.07 o 
  -1   8  11       41.17      161.01    150.67 o 
   0   8  11     2583.56     2508.88    432.30 o 
   1   8  11      702.79      966.61    225.06 o 
   2   8  11     2239.91     2519.34    355.98 o 
   3   8  11        9.18      324.30    160.51 o 
  -6   9  11      292.88      569.82    152.55 o 
  -5   9  11     4358.94     5557.80   1168.09 o 
  -4   9  11      976.67     1511.65    338.91 o 
  -3   9  11       64.73      262.90    168.30 o 
  -2   9  11      549.11      754.22    251.76 o 
  -1   9  11     3108.32     3680.35    513.66 o 
   0   9  11      153.98      269.59    183.84 o 
   1   9  11      151.24      322.72    184.24 o 
   2   9  11      681.41      829.38    216.98 o 
  -4  10  11     1216.58     1386.41    340.74 o 
  -3  10  11     1843.32     2135.14    413.31 o 
  -2  10  11      636.17      811.21    275.93 o 
  -1  10  11      242.05      402.71    180.87 o 
   0  10  11     1553.60     2149.80    419.22 o 
  -8   0  12       16.83      292.04    183.91 o 
  -6   0  12     6495.17     6595.31    556.34 o 
  -4   0  12      414.18      519.82    275.24 o 
  -2   0  12     9696.86    10486.43    970.07 o 
   0   0  12      335.29      194.09    239.71 o 
   2   0  12     5758.71     5634.57    796.55 o 
   4   0  12        5.80       42.63    191.47 o 
  -9   1  12     1233.62     1277.05    254.24 o 
  -8   1  12      310.87      519.59    143.20 o 
  -7   1  12     1856.12     2156.35    279.04 o 
  -6   1  12       26.00      192.22    124.01 o 
  -5   1  12     6239.91     7127.74    464.89 o 
  -4   1  12       15.95      166.08    143.53 o 
  -3   1  12     3241.31     3140.75    440.01 o 
  -2   1  12      292.23      452.20    254.49 o 
  -1   1  12     2600.50     2436.72    400.61 o 
   0   1  12      506.45      482.15    209.29 o 
   1   1  12     2326.79     2494.93    406.39 o 
   2   1  12       40.69       71.80    137.25 o 
   3   1  12     1606.44     2300.30    396.81 o 
   4   1  12     1324.27     1507.73    325.37 o 
  -8   2  12        3.28      220.72    117.65 o 
  -7   2  12     1664.07     2010.15    266.24 o 
  -6   2  12     7002.90     7127.88    409.12 o 
  -5   2  12     1508.63     1785.38    284.14 o 
  -4   2  12      262.77      289.39    179.29 o 
  -3   2  12      783.29      824.26    240.75 o 
  -2   2  12     6380.52     6572.12    551.74 o 
  -1   2  12     1990.17     1929.65    368.48 o 
   0   2  12       26.80      103.42    125.41 o 
   1   2  12      578.33      598.94    227.26 o 
   2   2  12     3631.67     4550.33    517.75 o 
   3   2  12      389.36      758.68    237.89 o 
   4   2  12       24.47       99.85    218.40 o 
  -8   3  12     2612.21     3140.23    292.92 o 
  -7   3  12     2562.57     2955.09    284.85 o 
  -6   3  12       21.13      201.42     99.62 o 
  -5   3  12     1615.86     1901.96    255.96 o 
  -4   3  12     1375.58     1767.80    284.75 o 
  -3   3  12     3204.02     3205.04    369.92 o 
  -2   3  12        1.84      126.30    103.07 o 
  -1   3  12     3358.27     3353.46    462.41 o 
   0   3  12     2877.40     3083.24    559.83 o 
   1   3  12     1329.39     1558.97    332.74 o 
   2   3  12      196.04      229.55    152.11 o 
   3   3  12     1975.11     1789.31    359.04 o 
   4   3  12     2853.01     3419.19    679.87 o 
  -8   4  12       80.17      387.77    104.56 o 
  -7   4  12     2729.03     3264.85    295.87 o 
  -6   4  12     2129.71     2342.27    256.60 o 
  -5   4  12     1303.79     1584.47    273.32 o 
  -4   4  12       12.04      231.78    118.94 o 
  -3   4  12     1520.49     1796.70    299.83 o 
  -2   4  12     4105.34     4333.92    421.50 o 
  -1   4  12     1256.23     1364.78    258.74 o 
   0   4  12       70.96      129.51    113.39 o 
   1   4  12     2372.29     2123.88    388.94 o 
   2   4  12     2091.71     2143.05    386.29 o 
   3   4  12     2129.42     2066.59    603.96 o 
   4   4  12      141.92      285.41    168.12 o 
  -7   5  12     1548.81     1762.52    226.84 o 
  -6   5  12       38.37      253.61    110.39 o 
  -5   5  12      332.32      597.56    169.23 o 
  -4   5  12     4658.53     4194.64    420.03 o 
  -3   5  12     2453.55     2274.74    336.04 o 
  -2   5  12       14.94      126.40    113.28 o 
  -1   5  12      591.41      760.87    210.72 o 
   0   5  12     5761.08     5973.30    506.50 o 
   1   5  12     1947.03     1746.52    291.93 o 
   2   5  12       22.85      105.03    146.74 o 
   3   5  12      910.45     1111.45    518.69 o 
  -7   6  12     1252.90     1604.86    213.27 o 
  -6   6  12      530.72      847.41    170.96 o 
  -5   6  12     3539.21     3769.25    414.08 o 
  -4   6  12       32.10      336.83    129.65 o 
  -3   6  12     1904.28     2116.08    328.99 o 
  -2   6  12      370.30      504.76    174.02 o 
  -1   6  12     3185.85     2720.00    371.06 o 
   0   6  12       57.26      185.70    126.06 o 
   1   6  12     4156.67     4215.86    430.25 o 
   2   6  12       62.00      253.84    134.82 o 
   3   6  12     3287.26     4023.92    516.19 o 
  -6   7  12       56.53      207.33    185.33 o 
  -5   7  12        4.50      182.55    152.63 o 
  -4   7  12     7066.41     7342.47    619.10 o 
  -3   7  12        3.41      159.81    125.40 o 
  -2   7  12        0.27       35.34    126.44 o 
  -1   7  12       25.19      237.27    130.57 o 
   0   7  12     5039.34     5241.79    481.26 o 
   1   7  12       55.62      135.83    116.79 o 
   2   7  12        2.72      114.31    122.89 o 
  -5   8  12     2201.34     3034.36    483.90 o 
  -4   8  12        0.15      244.02    181.04 o 
  -3   8  12     1815.84     2556.07    450.67 o 
  -2   8  12      404.39      429.50    205.91 o 
  -1   8  12     2372.18     2728.03    331.46 o 
   0   8  12       68.98      366.97    151.33 o 
   1   8  12     2416.32     2534.81    367.20 o 
  -3   9  12      954.84     1239.68    333.97 o 
  -2   9  12        1.30      214.43    171.74 o 
  -1   9  12      784.53     1297.04    317.64 o 
  -7   0  13      132.11      199.69    166.32 o 
  -5   0  13    11394.35    11193.23   1050.48 o 
  -3   0  13      162.70      375.09    269.26 o 
  -1   0  13     7122.58     6709.36    813.38 o 
   1   0  13       30.69      204.93    247.94 o 
   3   0  13     4211.19     4656.27    773.37 o 
  -7   1  13      201.97      381.49    129.43 o 
  -6   1  13     5078.34     5251.55    416.54 o 
  -5   1  13        4.32      118.52    125.57 o 
  -4   1  13     1463.54     1557.71    361.07 o 
  -3   1  13       53.49      237.06    148.54 o 
  -2   1  13     4944.85     5156.06    572.01 o 
  -1   1  13      454.57      396.27    213.09 o 
   0   1  13     1181.25     1091.51    295.19 o 
   1   1  13      511.13      806.30    257.41 o 
   2   1  13     2020.59     1910.81    380.16 o 
   3   1  13       25.08      175.90    154.80 o 
  -7   2  13      178.86      386.06    130.96 o 
  -6   2  13       58.38      199.48    129.07 o 
  -5   2  13     6675.55     7520.60    611.37 o 
  -4   2  13      642.32     1001.35    283.56 o 
  -3   2  13      132.19      421.85    190.52 o 
  -2   2  13      236.77      185.29    215.41 o 
  -1   2  13     4140.60     4108.57    530.25 o 
   0   2  13     1437.64     1849.94    387.66 o 
   1   2  13        2.32      134.08    153.29 o 
   2   2  13      794.30      693.81    222.21 o 
   3   2  13     3932.91     4108.28    528.43 o 
  -7   3  13     1913.58     2272.74    261.63 o 
  -6   3  13     3229.27     3397.68    343.58 o 
  -5   3  13      421.77      477.20    142.06 o 
  -4   3  13     3241.11     3394.69    486.27 o 
  -3   3  13     3164.98     3589.61    504.35 o 
  -2   3  13     1678.73     1833.86    382.17 o 
  -1   3  13       49.74      223.89    179.83 o 
   0   3  13     2105.75     2198.08    421.20 o 
   1   3  13     2773.96     3312.54    489.20 o 
   2   3  13     1753.44     2153.44    403.70 o 
  -6   4  13     1053.72     1351.60    222.48 o 
  -5   4  13     1064.33     1402.64    266.55 o 
  -4   4  13     1103.51     1543.23    287.07 o 
  -3   4  13      145.88      160.31    121.87 o 
  -2   4  13     2400.68     2449.63    355.62 o 
  -1   4  13      680.07      799.75    268.19 o 
   0   4  13     3254.46     3652.60    512.45 o 
   1   4  13      283.01      377.61    197.02 o 
   2   4  13     2217.34     2475.37    428.71 o 
  -6   5  13      553.59     1004.12    221.59 o 
  -5   5  13      199.75      472.50    160.57 o 
  -4   5  13      114.20      355.11    142.69 o 
  -3   5  13     3824.62     3669.90    429.88 o 
  -2   5  13      437.86      695.20    199.20 o 
  -1   5  13        1.22      142.50    123.97 o 
   0   5  13       82.42      248.64    143.65 o 
   1   5  13     4556.14     4335.81    895.09 o 
  -5   6  13       48.61      168.61     99.01 o 
  -4   6  13     4395.69     4803.42    472.60 o 
  -3   6  13       92.37      227.07    130.82 o 
  -2   6  13     2123.37     2334.82    358.87 o 
  -1   6  13      234.85      242.76    146.87 o 
   0   6  13     2373.65     2451.51    359.16 o 
  -3   7  13     4670.53     4954.21    493.87 o 
  -2   7  13       11.09      176.78    114.67 o 
  -1   7  13       26.74       45.00    120.27 o 
  -4   0  14     4456.37     5359.33    863.49 o 
  -2   0  14      299.64      336.94    293.19 o 
   0   0  14     1956.80     2501.10    650.70 o 
  -5   1  14     3336.92     4405.94    564.55 o 
  -4   1  14       13.81      364.98    160.08 o 
  -3   1  14     1177.79     1535.48    352.48 o 
  -2   1  14      173.58      284.15    270.19 o 
  -1   1  14     3024.53     3182.09    503.74 o 
   0   1  14      356.73      615.42    282.53 o 
  -5   2  14      668.92      959.06    264.71 o 
  -4   2  14     2358.55     2817.09    473.07 o 
  -3   2  14       50.34      263.73    173.29 o 
  -2   2  14      517.43      530.88    232.55 o 
  -1   2  14      231.03      234.94    188.80 o 
   0   2  14     4398.20     4758.25    592.17 o 
  -4   3  14       87.32      274.28    153.57 o 
  -3   3  14      406.18      314.89    200.99 o 
  -2   3  14     2456.33     2345.90    455.15 o 
  -1   3  14     1768.66     1547.70    370.19 o 
  -3   4  14     2895.60     3496.46    527.48 o 
  -2   4  14       43.19      220.50    193.01 o 
                                                 
